# Supplementary material for: Plasma proteome association with coronary heart disease and carotid intima media thickness: results from the KORA F4 study
Source: Cardiovasc Diabetol. 2024 May 29;23:181. doi: 10.1186/s12933-024-02274-3 (PMC11138055; doi:10.1186/s12933-024-02274-3)
Supplement: Supplementary file 1 — Supplementary Material 1 [file 12933_2024_2274_MOESM1_ESM.xlsx]

## Sheet: ST_Index
Supplementary tables
Supplementary table 1: Association between CHD and proteins using a sex-age adjusted model in KORA F4.
Supplementary table 2: Association between CHD and proteins using a fully adjusted model in KORA F4.
Supplementary table 3: Association between CIMT and proteins using a sex-age adjusted model KORA F4.
Supplementary table 4: Association between CIMT and proteins using a fully adjusted model KORA F4.
Supplementary table 5: KORA F3 case-control study: a) Characteristics of participants, b) Association of CHD and galectin 4 in KORA F3.
Supplementary table 6: Sensitivity analysis - Significant results of associations between CHD and plasma proteins with the two models based on data skipping the median normalization of the data (in Supplementary information).
Supplementary table 7: Sensitivity analysis - Significant results of associations between CIMT and plasma proteins with the two models based on data skipping the median normalization of the data (in Supplementary information).
Supplementary table 8: Sensitivity analysis - Significant results of associations between CHD and plasma proteins with the two models with additional adjustment for CRP (in Supplementary information).
Supplementary table 9: Sensitivity analysis - Significant results of associations between CIMT and plasma proteins with the two models with additional adjustment for CRP (in Supplementary information).

## Sheet: ST_1
Supplementary table 1: Association between CHD and proteins using a sex-age adjusted model in KORA F4.
Protein	Protein Full Name	UniProt	Gene Symbol	Beta	SE	Test_statistic	Pvalue	OR	Lower_CI	Upper_CI	N	outcome	Significant
a1Antichymotrypsin	Alpha-1-antichymotrypsin	P01011	SERPINA3	-0.419366	0.126059	-3.32675	0.000878646	0.657463	0.512619	0.840744	986	cad	No
a1Antitrypsin	Alpha-1-antitrypsin	P01009	SERPINA1	0.152994	0.114223	1.33943	0.18043	1.16532	0.915385	1.43732	986	cad	No
a2Antiplasmin	Alpha-2-antiplasmin	P08697	SERPINF2	0.0454839	0.128898	0.352866	0.724189	1.04653	0.808129	1.33916	986	cad	No
a2HSGlycoprotein	Alpha-2-HS-glycoprotein	P02765	AHSG	0.101858	0.124247	0.819805	0.412327	1.10723	0.866581	1.40968	986	cad	No
a2Macroglobulin	Alpha-2-macroglobulin	P01023	A2M	0.0786984	0.121589	0.647247	0.517472	1.08188	0.8508	1.37144	986	cad	No
ABL1	Tyrosine-protein kinase ABL1	P00519	ABL1	0.115969	0.100964	1.14862	0.250711	1.12296	0.898278	1.34789	986	cad	No
ABL2	Abelson tyrosine-protein kinase 2	P42684	ABL2	0.0137737	0.128884	0.106869	0.914893	1.01387	0.731913	1.23298	986	cad	No
ACE2	Angiotensin-converting enzyme 2	Q9BYF1	ACE2	0.0654301	0.10402	0.629013	0.529341	1.06762	0.85143	1.2885	986	cad	No
ACTH	Corticotropin	P01189	POMC	-0.307297	0.207569	-1.48046	0.138751	0.735432	0.46255	1.03674	986	cad	No
ActivatedProteinC	Activated Protein C	P04070	PROC	0.135379	0.0962815	1.40607	0.159703	1.14497	0.927799	1.3668	986	cad	No
ActivinA	Inhibin beta A chain	P08476	INHBA	0.129646	0.123722	1.04787	0.294696	1.13842	0.894168	1.4531	986	cad	No
ActivinAB	Inhibin beta A chain:Inhibin beta B chain heterodimer	P08476 P09529	INHBA INHBB	-0.0140266	0.139177	-0.100783	0.919723	0.986071	0.741205	1.26775	986	cad	No
ActivinRIB	Activin receptor type-1B	P36896	ACVR1B	-0.0807985	0.153477	-0.526454	0.598573	0.92238	0.633556	1.17138	986	cad	No
ADAM12	Disintegrin and metalloproteinase domain-containing protein 12	O43184	ADAM12	-0.0308672	0.136955	-0.225383	0.821682	0.969604	0.722593	1.24241	986	cad	No
ADAM9	Disintegrin and metalloproteinase domain-containing protein 9	Q13443	ADAM9	-0.0532447	0.134739	-0.395168	0.692719	0.948148	0.695122	1.18171	986	cad	No
ADAMTS4	A disintegrin and metalloproteinase with thrombospondin motifs 4	O75173	ADAMTS4	0.114467	0.10438	1.09664	0.272801	1.12128	0.894631	1.35817	986	cad	No
ADAMTS5	A disintegrin and metalloproteinase with thrombospondin motifs 5	Q9UNA0	ADAMTS5	0.176539	0.112878	1.56398	0.117823	1.19308	0.930289	1.45912	986	cad	No
Adiponectin	Adiponectin	Q15848	ADIPOQ	-0.24515	0.137992	-1.77655	0.075642	0.782587	0.595807	1.02416	986	cad	No
Afamin	Afamin	P43652	AFM	0.187711	0.121078	1.55033	0.121062	1.20648	0.954432	1.53442	986	cad	No
AflatoxinB1aldehydereductase	Aflatoxin B1 aldehyde reductase member 2	O43488	AKR7A2	-0.171315	0.111335	-1.53874	0.123869	0.842557	0.680503	1.05512	986	cad	No
Aggrecan	Aggrecan core protein	P16112	ACAN	-0.21472	0.164159	-1.308	0.190874	0.806767	0.570161	1.07147	986	cad	No
AGR2	Anterior gradient protein 2 homolog	O95994	AGR2	0.0303054	0.115744	0.261832	0.793451	1.03077	0.793076	1.25789	986	cad	No
AIF1	Allograft inflammatory factor 1	P55008	AIF1	0.0637042	0.123313	0.516607	0.605431	1.06578	0.832465	1.34961	986	cad	No
AIP	AH receptor-interacting protein	O00170	AIP	-0.0823057	0.119742	-0.687361	0.491856	0.92099	0.729091	1.16654	986	cad	No
AK1A1	Alcohol dehydrogenase [NADP(+)]	P14550	AKR1A1	0.124267	0.123226	1.00845	0.31324	1.13232	0.892535	1.44765	986	cad	No
ALCAM	CD166 antigen	Q13740	ALCAM	0.267336	0.132994	2.01013	0.0444178	1.30648	1.00736	1.69799	986	cad	No
ALK1	Serine/threonine-protein kinase receptor R3	P37023	ACVRL1	-0.167506	0.161813	-1.03518	0.300583	0.845771	0.593136	1.11509	986	cad	No
ALT	Alanine aminotransferase 1	P24298	GPT	-0.178801	0.136823	-1.3068	0.19128	0.836272	0.632842	1.07802	986	cad	No
Aminoacylase1	Aminoacylase-1	Q03154	ACY1	0.28242	0.129629	2.17868	0.0293558	1.32634	1.02695	1.70902	986	cad	No
AMNLS	Protein amnionless	Q9BXJ7	AMN	-0.0105941	0.111016	-0.0954282	0.923975	0.989462	0.777907	1.20909	986	cad	No
AMPKa1b1g1	AMP Kinase (alpha1beta1gamma1)	Q13131 Q9Y478 P54619	PRKAA1 PRKAB1 PRKAG1	-0.0285979	0.132224	-0.216284	0.828767	0.971807	0.719209	1.22002	986	cad	No
AMPKa2b2g1	AMP Kinase (alpha2beta2gamma1)	P54646 O43741 P54619	PRKAA2 PRKAB2 PRKAG1	-0.167523	0.122725	-1.36502	0.172246	0.845758	0.665476	1.07639	986	cad	No
AMPM2	Methionine aminopeptidase 2	P50579	METAP2	-0.0937901	0.11655	-0.804716	0.420983	0.910474	0.726817	1.14849	986	cad	No
amyloidprecursorprotein	Amyloid beta A4 protein	P05067	APP	0.0427506	0.116597	0.366654	0.713877	1.04368	0.82787	1.30847	986	cad	No
AN32B	Acidic leucine-rich nuclear phosphoprotein 32 family member B	Q92688	ANP32B	0.093087	0.106277	0.875889	0.38109	1.09756	0.860957	1.32396	986	cad	No
Angiogenin	Angiogenin	P03950	ANG	0.0755182	0.132126	0.571564	0.567618	1.07844	0.831211	1.39482	986	cad	No
Angiopoietin1	Angiopoietin-1	Q15389	ANGPT1	0.152386	0.109584	1.39058	0.164353	1.16461	0.931102	1.43389	986	cad	No
Angiopoietin2	Angiopoietin-2	O15123	ANGPT2	0.347933	0.110423	3.15091	0.00162764	1.41614	1.13907	1.76091	986	cad	No
Angiopoietin4	Angiopoietin-4	Q9Y264	ANGPT4	-0.00633535	0.117929	-0.0537217	0.957157	0.993685	0.754553	1.21628	986	cad	No
Angiostatin	Angiostatin	P00747	PLG	0.0580157	0.130196	0.445604	0.655883	1.05973	0.819218	1.36322	986	cad	No
Angiotensinogen	Angiotensinogen	P01019	AGT	-0.343108	0.147455	-2.32686	0.0199726	0.709561	0.530948	0.946372	986	cad	No
ANGL3	Angiopoietin-related protein 3	Q9Y5C1	ANGPTL3	0.141284	0.0803516	1.75832	0.0786934	1.15175	0.976424	1.35932	986	cad	No
annexinI	Annexin A1	P04083	ANXA1	0.0133572	0.11981	0.111487	0.911231	1.01345	0.799561	1.28006	986	cad	No
annexinII	Annexin A2	P07355	ANXA2	-0.0826988	0.123171	-0.671415	0.501956	0.920628	0.719575	1.16458	986	cad	No
annexinVI	Annexin A6	P08133	ANXA6	0.0321034	0.116992	0.274406	0.783772	1.03262	0.824306	1.30498	986	cad	No
ANP	Atrial natriuretic factor	P01160	NPPA	0.225597	0.0982815	2.29541	0.0217094	1.25307	1.0155	1.50064	986	cad	No
AntithrombinIII	Antithrombin-III	P01008	SERPINC1	-0.239662	0.111006	-2.159	0.0308505	0.786894	0.629978	0.979591	986	cad	No
ApoB	Apolipoprotein B	P04114	APOB	-0.320236	0.123595	-2.59102	0.00956927	0.725978	0.568623	0.923769	986	cad	No
ApoD	Apolipoprotein D	P05090	APOD	-0.0372523	0.119895	-0.310707	0.756023	0.963433	0.739029	1.1846	986	cad	No
ApoE2	Apolipoprotein E (isoform E2)	P02649	APOE	-0.0993574	0.121113	-0.820367	0.412007	0.905419	0.71604	1.15225	986	cad	No
ApoE3	Apolipoprotein E (isoform E3)	P02649	APOE	-0.0844321	0.121781	-0.693313	0.488113	0.919034	0.723728	1.16737	986	cad	No
ApoE4	Apolipoprotein E (isoform E4)	P02649	APOE	-0.028269	0.122033	-0.23165	0.81681	0.972127	0.764871	1.23481	986	cad	No
AREG	Amphiregulin	P15514	AREG	-0.079201	0.115412	-0.686246	0.492558	0.923854	0.739912	1.16409	986	cad	No
ARGI1	Arginase-1	P05089	ARG1	-0.206889	0.166554	-1.24217	0.214173	0.81311	0.575254	1.08595	986	cad	No
ARI3A	AT-rich interactive domain-containing protein 3A	Q99856	ARID3A	0.0858412	0.119288	0.719613	0.471764	1.08963	0.855168	1.36715	986	cad	No
ARMEL	Cerebral dopamine neurotrophic factor	Q49AH0	CDNF	0.158204	0.0941781	1.67984	0.092988	1.17141	0.96535	1.41496	986	cad	No
ARP19	cAMP-regulated phosphoprotein 19	P56211	ARPP19	-0.187345	0.130724	-1.43313	0.151821	0.829158	0.640671	1.06842	986	cad	No
ARSB	Arylsulfatase B	P15848	ARSB	-0.242545	0.1946	-1.24638	0.212626	0.784629	0.511771	1.08891	986	cad	No
ART	Agouti-related protein	O00253	AGRP	-0.104807	0.12918	-0.811324	0.417179	0.900498	0.696414	1.15484	986	cad	No
Artemin	Artemin	Q5T4W7	ARTN	-0.0624119	0.131798	-0.473542	0.635826	0.939496	0.699337	1.17598	986	cad	No
ARTS1	Endoplasmic reticulum aminopeptidase 1	Q9NZ08	ERAP1	-0.0902353	0.117445	-0.76832	0.442297	0.913716	0.731281	1.16047	986	cad	No
ArylsulfataseA	Arylsulfatase A	P15289	ARSA	-0.0903993	0.129599	-0.697529	0.485472	0.913566	0.684359	1.14557	986	cad	No
ASAH2	Neutral ceramidase	Q9NR71	ASAH2	-0.0118496	0.121462	-0.0975581	0.922283	0.98822	0.779853	1.25541	986	cad	No
ASAHL	N-acylethanolamine-hydrolyzing acid amidase	Q02083	NAAA	-0.114099	0.128258	-0.889604	0.373679	0.892169	0.691983	1.14437	986	cad	No
ASGR1	Asialoglycoprotein receptor 1	P07306	ASGR1	0.00245455	0.115067	0.0213315	0.982981	1.00246	0.751861	1.21806	986	cad	No
ASM3A	Acid sphingomyelinase-like phosphodiesterase 3a	Q92484	SMPDL3A	-0.0589529	0.121456	-0.485386	0.627402	0.942751	0.72395	1.16792	986	cad	No
ATPsynthasebetachain	ATP synthase subunit beta, mitochondrial	P06576	ATP5B	-0.0411009	0.139547	-0.294532	0.768351	0.959732	0.698469	1.21102	986	cad	No
ATS1	A disintegrin and metalloproteinase with thrombospondin motifs 1	Q9UHI8	ADAMTS1	-0.00500136	0.10863	-0.0460405	0.963278	0.995011	0.771225	1.20176	986	cad	No
ATS13	A disintegrin and metalloproteinase with thrombospondin motifs 13	Q76LX8	ADAMTS13	0.116572	0.130149	0.895683	0.370422	1.12364	0.873077	1.45458	986	cad	No
ATS15	A disintegrin and metalloproteinase with thrombospondin motifs 15	Q8TE58	ADAMTS15	0.060414	0.101014	0.598074	0.54979	1.06228	0.847756	1.27669	986	cad	No
AURKB	Aurora kinase B	Q96GD4	AURKB	-0.00980947	0.117009	-0.083835	0.933188	0.990238	0.756236	1.21123	986	cad	No
AurorakinaseA	Aurora kinase A	O14965	AURKA	-0.316419	0.186803	-1.69387	0.0902907	0.728754	0.484604	1.00556	986	cad	No
Azurocidin	Azurocidin	P20160	AZU1	0.0120599	0.12788	0.0943064	0.924866	1.01213	0.781473	1.28425	986	cad	No
b2Microglobulin	Beta-2-microglobulin	P61769	B2M	0.23386	0.104733	2.23292	0.0255543	1.26347	1.01661	1.55121	986	cad	No
B7	T-lymphocyte activation antigen CD80	P33681	CD80	0.23281	0.0971158	2.39724	0.0165192	1.26214	1.05016	1.53328	986	cad	No
B72	T-lymphocyte activation antigen CD86	P42081	CD86	-0.450939	0.218097	-2.06761	0.0386767	0.63703	0.401458	0.928701	986	cad	No
B7H1	Programmed cell death 1 ligand 1	Q9NZQ7	CD274	-0.254389	0.151735	-1.67653	0.0936336	0.77539	0.562016	1.0193	986	cad	No
B7H2	ICOS ligand	O75144	ICOSLG	-0.333154	0.148703	-2.24041	0.0250645	0.716659	0.528436	0.945982	986	cad	No
BAFF	Tumor necrosis factor ligand superfamily member 13B	Q9Y275	TNFSF13B	0.320829	0.101939	3.14725	0.00164816	1.37827	1.12106	1.67878	986	cad	No
BAFFReceptor	Tumor necrosis factor receptor superfamily member 13C	Q96RJ3	TNFRSF13C	-0.235056	0.180299	-1.3037	0.192336	0.790527	0.517121	1.05017	986	cad	No
BARK1	beta-adrenergic receptor kinase 1	P25098	ADRBK1	-0.198911	0.110502	-1.80007	0.0718492	0.819623	0.662777	1.02383	986	cad	No
BASI	Basigin	P35613	BSG	0.0360566	0.107249	0.336195	0.736724	1.03671	0.825916	1.26145	986	cad	No
BCAM	Basal Cell Adhesion Molecule	P50895	BCAM	0.0572071	0.105798	0.540722	0.588699	1.05888	0.842032	1.28781	986	cad	No
BCAR3	Breast cancer anti-estrogen resistance protein 3	O75815	BCAR3	-0.152064	0.158877	-0.957122	0.338505	0.858933	0.603416	1.12126	986	cad	No
Bcl2	Apoptosis regulator Bcl-2	P10415	BCL2	-0.0411863	0.126162	-0.326455	0.74408	0.95965	0.745257	1.22131	986	cad	No
BCL2like1protein	Bcl-2-like protein 1	Q07817	BCL2L1	0.135526	0.0939158	1.44306	0.149004	1.14514	0.925149	1.36143	986	cad	No
BCMA	Tumor necrosis factor receptor superfamily member 17	Q02223	TNFRSF17	-0.328248	0.12341	-2.65983	0.00781803	0.720184	0.564595	0.916307	986	cad	No
BDNF	Brain-derived neurotrophic factor	P23560	BDNF	0.10485	0.106657	0.983063	0.325577	1.11054	0.892096	1.3608	986	cad	No
bECGF	Fibroblast growth factor 1	P05230	FGF1	0.143151	0.0950328	1.50633	0.131981	1.1539	0.938997	1.37405	986	cad	No
bEndorphin	Beta-endorphin	P01189	POMC	-0.218388	0.160073	-1.3643	0.172472	0.803813	0.567976	1.06169	986	cad	No
bFGF	Fibroblast growth factor 2	P09038	FGF2	0.0595617	0.113435	0.525074	0.599532	1.06137	0.840048	1.31349	986	cad	No
bFGFR	Fibroblast growth factor receptor 1	P11362	FGFR1	-0.14145	0.123524	-1.14511	0.252162	0.868099	0.679331	1.10118	986	cad	No
BFL1	Bcl-2-related protein A1	Q16548	BCL2A1	-0.24332	0.169635	-1.43437	0.151465	0.784021	0.548168	1.04533	986	cad	No
BGH3	Transforming growth factor-beta-induced protein ig-h3	Q15582	TGFBI	-0.0174923	0.130855	-0.133677	0.893658	0.98266	0.759547	1.2694	986	cad	No
BGN	Biglycan	P21810	BGN	-0.0651125	0.1234	-0.527654	0.59774	0.936962	0.732041	1.18725	986	cad	No
BLC	C-X-C motif chemokine 13	O43927	CXCL13	0.211031	0.10044	2.10106	0.0356356	1.23495	1.00534	1.49713	986	cad	No
BMP1	Bone morphogenetic protein 1	P13497	BMP1	0.104267	0.127058	0.820623	0.411861	1.1099	0.864519	1.42347	986	cad	No
BMP10	Bone morphogenetic protein 10	O95393	BMP10	0.028191	0.108466	0.259906	0.794936	1.02859	0.817742	1.25454	986	cad	No
BMP14	Growth/differentiation factor 5	P43026	GDF5	0.0120926	0.125571	0.0963004	0.923282	1.01217	0.782659	1.27548	986	cad	No
BMP6	Bone morphogenetic protein 6	P22004	BMP6	-0.231192	0.17424	-1.32686	0.184554	0.793587	0.548834	1.07742	986	cad	No
BMP7	Bone morphogenetic protein 7	P18075	BMP7	-0.204583	0.172731	-1.18441	0.236252	0.814987	0.560856	1.07738	986	cad	No
BMPER	BMP-binding endothelial regulator protein	Q8N8U9	BMPER	0.145151	0.103209	1.40638	0.159612	1.15621	0.91946	1.39238	986	cad	No
BMPR1A	Bone morphogenetic protein receptor type-1A	P36894	BMPR1A	-0.551903	0.233725	-2.36134	0.018209	0.575853	0.358953	0.892537	986	cad	No
BMPRII	Bone morphogenetic protein receptor type-2	Q13873	BMPR2	-0.250565	0.220722	-1.13521	0.256288	0.77836	0.462309	1.08816	986	cad	No
BMX	Cytoplasmic tyrosine-protein kinase BMX	P51813	BMX	0.129453	0.105747	1.22417	0.220887	1.13821	0.906716	1.38036	986	cad	No
bNGF	beta-nerve growth factor	P01138	NGF	-0.0597705	0.12613	-0.473881	0.635585	0.941981	0.715661	1.18067	986	cad	No
BNP32	Brain natriuretic peptide 32	P16860	NPPB	-0.0526951	0.148284	-0.355366	0.722315	0.948669	0.681241	1.22182	986	cad	No
BOC	Brother of CDO	Q9BWV1	BOC	0.0995872	0.113659	0.876192	0.380926	1.10471	0.874522	1.36667	986	cad	No
BoneproteoglycanII	Decorin	P07585	DCN	0.0183328	0.122577	0.149561	0.881111	1.0185	0.799182	1.29227	986	cad	No
BPI	Bactericidal permeability-increasing protein	P17213	BPI	0.114043	0.103995	1.09662	0.272809	1.1208	0.902246	1.36358	986	cad	No
BRF1	Transcription factor IIIB 90 kDa subunit	Q92994	BRF1	-0.154315	0.157414	-0.980316	0.32693	0.857002	0.600386	1.11875	986	cad	No
BSP	Bone sialoprotein 2	P21815	IBSP	-0.0678349	0.126795	-0.534998	0.592651	0.934415	0.724793	1.19115	986	cad	No
BSSP4	Brain-specific serine protease 4	Q9GZN4	PRSS22	0.108629	0.122446	0.887158	0.374994	1.11475	0.875414	1.41449	986	cad	No
BST1	ADP-ribosyl cyclase/cyclic ADP-ribose hydrolase 2	Q10588	BST1	-0.100611	0.108065	-0.93102	0.351843	0.904285	0.738531	1.13166	986	cad	No
BTK	Tyrosine-protein kinase BTK	Q06187	BTK	-0.155402	0.112731	-1.37852	0.168042	0.856071	0.69057	1.07631	986	cad	No
C1EsteraseInhibitor	Plasma protease C1 inhibitor	P05155	SERPING1	-0.0976288	0.120577	-0.809681	0.418124	0.906986	0.715318	1.14849	986	cad	No
C1q	Complement C1q subcomponent	P02745 P02746 P02747	C1QA C1QB C1QC	-0.0293428	0.120107	-0.244306	0.806994	0.971084	0.785483	1.25907	986	cad	No
C1QBP	Complement component 1 Q subcomponent-binding protein, mitochondrial	Q07021	C1QBP	-0.515574	0.150134	-3.43409	0.000594546	0.597158	0.442316	0.795771	986	cad	No
C1r	Complement C1r subcomponent	P00736	C1R	0.0820827	0.135496	0.605794	0.544652	1.08555	0.883819	1.50518	986	cad	No
C2	Complement C2	P06681	C2	0.32539	0.191047	1.70319	0.0885323	1.38457	0.985309	2.06968	986	cad	No
C3	Complement C3	P01024	C3	0.0298131	0.120177	0.248077	0.804075	1.03026	0.813608	1.30135	986	cad	No
C34gp41HIVFragment	gp41 C34 peptide, HIV	Q70626	Human-virus	-0.134303	0.141216	-0.951045	0.341581	0.874325	0.655332	1.13829	986	cad	No
C3adesArg	C3a anaphylatoxin des Arginine	P01024	C3	-0.113398	0.0984399	-1.15196	0.249339	0.892795	0.730383	1.10127	986	cad	No
C3b	Complement C3b	P01024	C3	0.28378	0.134304	2.11297	0.0346034	1.32814	1.02663	1.73847	986	cad	No
C3d	Complement C3d fragment	P01024	C3	0.0426046	0.102154	0.417063	0.676633	1.04353	0.835276	1.26041	986	cad	No
C4	Complement C4	P0C0L4, P0C0L5	C4A C4B	-0.120305	0.112996	-1.06468	0.287019	0.88665	0.713016	1.11262	986	cad	No
C4b	Complement C4b	P0C0L4 P0C0L5	C4A C4B	-0.0407528	0.122493	-0.332694	0.739365	0.960066	0.755202	1.22152	986	cad	No
C5	Complement C5	P01031	C5	0.218011	0.109461	1.99167	0.0464069	1.2436	1.0095	1.56743	986	cad	No
C5a	C5a anaphylatoxin	P01031	C5	0.373147	0.137512	2.71357	0.00665629	1.4523	1.11373	1.91082	986	cad	No
C5b6Complex	Complement C5b-C6 complex	P01031,P13671	C5 C6	0.202975	0.120176	1.68898	0.0912231	1.22504	0.962883	1.54307	986	cad	No
C6	Complement component C6	P13671	C6	0.109164	0.134491	0.811684	0.416973	1.11535	0.864594	1.46354	986	cad	No
C7	Complement component C7	P10643	C7	0.253397	0.138803	1.82558	0.0679131	1.28839	0.988212	1.70147	986	cad	No
C8	Complement component C8	P07357,P07358,P07360	C8A C8B C8G	0.0517173	0.100721	0.513472	0.607621	1.05308	0.832905	1.25697	986	cad	No
C9	Complement component C9	P02748	C9	-0.059915	0.130442	-0.459323	0.646002	0.941845	0.73425	1.22425	986	cad	No
CAD15	Cadherin-15	P55291	CDH15	-0.204485	0.172628	-1.18454	0.2362	0.815067	0.56019	1.08738	986	cad	No
Cadherin12	Cadherin-12	P55289	CDH12	0.135418	0.11378	1.19018	0.233977	1.14501	0.897571	1.4068	986	cad	No
Cadherin2	Cadherin-2	P19022	CDH2	-0.251992	0.171263	-1.47137	0.14119	0.777251	0.532978	1.04322	986	cad	No
Cadherin5	Cadherin-5	P33151	CDH5	-0.0948959	0.125167	-0.758153	0.448359	0.909468	0.709297	1.1586	986	cad	No
Cadherin6	Cadherin-6	P55285	CDH6	-0.0302094	0.118793	-0.254302	0.799263	0.970242	0.730831	1.1807	986	cad	No
CadherinE	Cadherin-1	P12830	CDH1	0.341282	0.127725	2.67201	0.00753983	1.40675	1.09743	1.81182	986	cad	No
Calcineurin	Calcineurin	Q08209 P63098	PPP3CA PPP3R1	-0.195153	0.117395	-1.66237	0.096439	0.822709	0.654099	1.0371	986	cad	No
CalcineurinBa	Calcineurin subunit B type 1	P63098	PPP3R1	0.0841115	0.0968554	0.868423	0.385163	1.08775	0.880545	1.30321	986	cad	No
calgranulinB	Protein S100-A9	P06702	S100A9	0.315864	0.114228	2.7652	0.00568885	1.37144	1.09259	1.71149	986	cad	No
CalpainI	Calpain I	P07384 P04632	CAPN1 CAPNS1	-0.139376	0.111703	-1.24774	0.212128	0.869901	0.702019	1.09049	986	cad	No
Calpastatin	Calpastatin	P20810	CAST	-0.20322	0.136839	-1.4851	0.137517	0.816098	0.61747	1.05175	986	cad	No
calreticulin	Calreticulin	P27797	CALR	-0.0311398	0.129049	-0.241303	0.80932	0.96934	0.732863	1.22009	986	cad	No
CAMK1D	Calcium/calmodulin-dependent protein kinase type 1D	Q8IU85	CAMK1D	0.0713085	0.106706	0.66827	0.503961	1.07391	0.843925	1.29555	986	cad	No
CAMK2A	Calcium/calmodulin-dependent protein kinase type II subunit alpha	Q9UQM7	CAMK2A	-0.0795209	0.127928	-0.621604	0.534202	0.923559	0.71435	1.17877	986	cad	No
CAMK2B	Calcium/calmodulin-dependent protein kinase type II subunit beta	Q13554	CAMK2B	-0.230079	0.12153	-1.89318	0.0583337	0.794471	0.625713	1.00821	986	cad	No
CAMK2D	Calcium/calmodulin-dependent protein kinase type II subunit delta	Q13557	CAMK2D	-0.162525	0.119151	-1.36403	0.172559	0.849995	0.674509	1.07715	986	cad	No
CaMKKalpha	Calcium/calmodulin-dependent protein kinase kinase 1	Q8N5S9	CAMKK1	-0.109597	0.13356	-0.820588	0.411881	0.896195	0.684113	1.15101	986	cad	No
CAPG	Macrophage-capping protein	P40121	CAPG	0.0930282	0.103915	0.895236	0.370661	1.09749	0.874915	1.32474	986	cad	No
Carbonicanhydrase6	Carbonic anhydrase 6	P23280	CA6	0.12945	0.132369	0.977949	0.328099	1.1382	0.879527	1.47877	986	cad	No
Carbonicanhydrase9	Carbonic anhydrase 9	Q16790	CA9	-0.162352	0.14776	-1.09875	0.271876	0.850142	0.623152	1.1131	986	cad	No
CarbonicanhydraseI	Carbonic anhydrase 1	P00915	CA1	0.14954	0.11781	1.26933	0.204323	1.1613	0.917353	1.45742	986	cad	No
carbonicanhydraseII	Carbonic anhydrase 2	P00918	CA2	-0.0110316	0.133989	-0.0823324	0.934382	0.989029	0.741318	1.25685	986	cad	No
CarbonicanhydraseIII	Carbonic anhydrase 3	P07451	CA3	0.162099	0.122157	1.32698	0.184515	1.17598	0.922031	1.48994	986	cad	No
CarbonicAnhydraseIV	Carbonic anhydrase 4	P22748	CA4	-0.0771595	0.125442	-0.615099	0.53849	0.925742	0.680993	1.12949	986	cad	No
CarbonicanhydraseVII	Carbonic anhydrase 7	P43166	CA7	0.14066	0.101308	1.38844	0.165004	1.15103	0.924511	1.38494	986	cad	No
CarbonicAnhydraseX	Carbonic anhydrase-related protein 10	Q9NS85	CA10	-0.262066	0.19298	-1.358	0.174464	0.76946	0.50394	1.05519	986	cad	No
CarbonicanhydraseXIII	Carbonic anhydrase 13	Q8N1Q1	CA13	-0.239958	0.127142	-1.88733	0.0591166	0.786661	0.61451	1.01278	986	cad	No
Cardiotrophin1	Cardiotrophin-1	Q16619	CTF1	-0.363685	0.230186	-1.57996	0.114115	0.69511	0.420133	1.0115	986	cad	No
Caspase10	Caspase-10	Q92851	CASP10	0.10894	0.101956	1.0685	0.285294	1.1151	0.874015	1.326	986	cad	No
Caspase2	Caspase-2	P42575	CASP2	-0.0540943	0.125268	-0.431828	0.665866	0.947343	0.716113	1.1741	986	cad	No
Caspase3	Caspase-3	P42574	CASP3	-0.175012	0.124256	-1.40849	0.158986	0.839447	0.658819	1.07209	986	cad	No
Catalase	Catalase	P04040	CAT	0.176028	0.123768	1.42224	0.154956	1.19247	0.931691	1.51456	986	cad	No
CATC	Dipeptidyl peptidase 1	P53634	CTSC	-0.834343	0.299019	-2.79027	0.00526648	0.43416	0.233947	0.744593	986	cad	No
CATE	Cathepsin E	P14091	CTSE	0.0483308	0.103456	0.467161	0.640385	1.04952	0.838343	1.26499	986	cad	No
CathepsinA	Lysosomal protective protein	P10619	CTSA	-0.0235108	0.12055	-0.19503	0.84537	0.976763	0.769605	1.23533	986	cad	No
CathepsinB	Cathepsin B	P07858	CTSB	0.158425	0.104616	1.51434	0.12994	1.17166	0.942891	1.43101	986	cad	No
CathepsinD	Cathepsin D	P07339	CTSD	0.118488	0.116384	1.01807	0.308643	1.12579	0.889371	1.40132	986	cad	No
CathepsinG	Cathepsin G	P08311	CTSG	0.00426485	0.11076	0.0385054	0.969285	1.00427	0.784789	1.22086	986	cad	No
CathepsinH	Cathepsin H	P09668	CTSH	0.497556	0.121478	4.09585	4.20628e-05	1.6447	1.29727	2.09029	986	cad	Yes
CathepsinS	Cathepsin S	P25774	CTSS	0.13963	0.109566	1.27439	0.202526	1.14985	0.91675	1.41805	986	cad	No
CathepsinV	Cathepsin L2	O60911	CTSV	-0.0338513	0.138453	-0.244496	0.806846	0.966715	0.728475	1.25045	986	cad	No
CATZ	Cathepsin Z	Q9UBR2	CTSZ	-0.120067	0.127485	-0.941813	0.346289	0.886861	0.689965	1.13742	986	cad	No
CBG	Corticosteroid-binding globulin	P08185	SERPINA6	0.0430208	0.125789	0.342007	0.732345	1.04396	0.792292	1.30316	986	cad	No
CBPE	Carboxypeptidase E	P16870	CPE	-0.0268336	0.137943	-0.194527	0.845763	0.973523	0.731981	1.25217	986	cad	No
CBX5	Chromobox protein homolog 5	P45973	CBX5	0.0741394	0.1096	0.676455	0.498752	1.07696	0.83949	1.30352	986	cad	No
CCL28	C-C motif chemokine 28	Q9NRJ3	CCL28	0.0431797	0.124029	0.348141	0.727734	1.04413	0.816352	1.3287	986	cad	No
CD109	CD109 antigen	Q6YHK3	CD109	-0.195088	0.12462	-1.56547	0.117473	0.822762	0.644317	1.04957	986	cad	No
CD22	B-cell receptor CD22	P20273	CD22	-0.0764749	0.135718	-0.563486	0.573104	0.926376	0.675962	1.16674	986	cad	No
CD226	CD226 antigen	Q15762	CD226	-0.0933753	0.145267	-0.642782	0.520365	0.910852	0.667479	1.17755	986	cad	No
CD23	Low affinity immunoglobulin epsilon Fc receptor	P06734	FCER2	0.16532	0.118774	1.39188	0.163958	1.17977	0.933848	1.48865	986	cad	No
CD30	Tumor necrosis factor receptor superfamily member 8	P28908	TNFRSF8	0.135638	0.0986766	1.37457	0.169264	1.14527	0.911975	1.36139	986	cad	No
CD30Ligand	Tumor necrosis factor ligand superfamily member 8	P32971	TNFSF8	0.025236	0.115546	0.218406	0.827112	1.02556	0.811515	1.27769	986	cad	No
CD36ANTIGEN	Platelet glycoprotein 4	P16671	CD36	-0.0450745	0.134835	-0.334294	0.738158	0.955926	0.735977	1.24914	986	cad	No
CD39	Ectonucleoside triphosphate diphosphohydrolase 1	P49961	ENTPD1	-0.196869	0.181653	-1.08376	0.278471	0.821299	0.540254	1.09396	986	cad	No
CD40ligandsoluble	CD40 ligand	P29965	CD40LG	0.0372575	0.110025	0.338627	0.73489	1.03796	0.811892	1.26279	986	cad	No
CD48	CD48 antigen	P09326	CD48	0.0496856	0.124995	0.3975	0.690999	1.05094	0.814528	1.32099	986	cad	No
CD5L	CD5 antigen-like	O43866	CD5L	-0.0418539	0.11875	-0.352455	0.724497	0.95901	0.755918	1.20477	986	cad	No
CD70	CD70 antigen	P32970	CD70	0.0582987	0.108115	0.539227	0.58973	1.06003	0.84185	1.29629	986	cad	No
CD97	CD97 antigen	P48960	CD97	-0.209399	0.145537	-1.4388	0.150207	0.811071	0.607156	1.06595	986	cad	No
CDC37	Hsp90 co-chaperone Cdc37	Q16543	CDC37	0.110298	0.0971853	1.13492	0.256409	1.11661	0.90733	1.34661	986	cad	No
CDK1cyclinB	Cyclin-dependent kinase 1:G2/mitotic-specific cyclin-B1 complex	P06493 P14635	CDC2 CCNB1	0.142935	0.0892582	1.60137	0.109295	1.15366	0.955761	1.36756	986	cad	No
CDK2cyclinA	Cyclin-dependent kinase 2:Cyclin-A2 complex	P24941 P20248	CDK2 CCNA2	0.171502	0.0963634	1.77974	0.0751189	1.18709	0.967722	1.42373	986	cad	No
CDK5p35	Cyclin-dependent kinase 5:Cyclin-dependent kinase 5 activator 1 complex	Q00535 Q15078	CDK5 CDK5R1	-0.17692	0.181597	-0.974246	0.329935	0.837846	0.561423	1.12449	986	cad	No
CDK8cyclinC	Cyclin-dependent kinase 8:Cyclin-C complex	P49336 P24863	CDK8 CCNC	-0.197826	0.175229	-1.12896	0.258915	0.820512	0.57615	1.11107	986	cad	No
CDON	Cell adhesion molecule-related/down-regulated by oncogenes	Q4KMG0	CDON	0.0205327	0.13235	0.155139	0.876712	1.02074	0.789623	1.32762	986	cad	No
CFC1	Cryptic protein	P0CG37	CFC1	0.0220768	0.106805	0.206702	0.836243	1.02232	0.812877	1.24643	986	cad	No
cGMPstimulatedPDE	cGMP-dependent 3',5'-cyclic phosphodiesterase	O00408	PDE2A	-0.0956274	0.136688	-0.699604	0.484174	0.908803	0.669803	1.1422	986	cad	No
Chitotriosidase1	Chitotriosidase-1	Q13231	CHIT1	-0.0705904	0.123458	-0.571777	0.567473	0.931844	0.735158	1.19365	986	cad	No
CHK1	Serine/threonine-protein kinase Chk1	O14757	CHEK1	0.237299	0.0916825	2.58827	0.00964604	1.26782	1.04246	1.51235	986	cad	No
Chk2	Serine/threonine-protein kinase Chk2	O96017	CHEK2	0.069119	0.117934	0.586083	0.55782	1.07156	0.829821	1.3232	986	cad	No
CHL1	Neural cell adhesion molecule L1-like protein	O00533	CHL1	-0.277949	0.128929	-2.15582	0.0310976	0.757336	0.587013	0.973334	986	cad	No
CHST2	Carbohydrate sulfotransferase 2	Q9Y4C5	CHST2	-0.132778	0.167016	-0.795001	0.426613	0.87566	0.590966	1.13015	986	cad	No
CHST6	Carbohydrate sulfotransferase 6	Q9GZX3	CHST6	0.072472	0.106406	0.681087	0.495817	1.07516	0.843683	1.29602	986	cad	No
Chymase	Chymase	P23946	CMA1	0.17182	0.0961017	1.7879	0.0737921	1.18746	0.965861	1.41909	986	cad	No
cIAP2	Baculoviral IAP repeat-containing protein 3	Q13489	BIRC3	0.0308693	0.114767	0.268974	0.78795	1.03135	0.803234	1.26909	986	cad	No
CK2A1B	Casein kinase II 2-alpha:2-beta heterotetramer	P68400 P67870	CSNK2A1 CSNK2B	-0.163585	0.116854	-1.39991	0.16154	0.849094	0.677765	1.0726	986	cad	No
CK2A2B	Casein kinase II 2-alpha':2-beta heterotetramer	P19784 P67870	CSNK2A2 CSNK2B	-0.145423	0.140628	-1.0341	0.301088	0.864656	0.644138	1.11772	986	cad	No
CKAP2	Cytoskeleton-associated protein 2	Q8WWK9	CKAP2	-0.249406	0.116088	-2.14843	0.0316798	0.779264	0.621987	0.981893	986	cad	No
Ckb81	Ck-beta-8-1	P55773	CCL23	-0.109347	0.119938	-0.911698	0.361928	0.896419	0.708836	1.13536	986	cad	No
CKBB	Creatine kinase B-type	P12277	CKB	-0.0783179	0.128345	-0.610215	0.54172	0.92467	0.694953	1.15634	986	cad	No
CKMB	Creatine kinase M-type:Creatine kinase B-type heterodimer	P12277 P06732	CKB CKM	-0.246165	0.141268	-1.74254	0.0814138	0.781793	0.587604	1.02258	986	cad	No
CKMM	Creatine kinase M-type	P06732	CKM	-0.0834168	0.132608	-0.629047	0.529318	0.919968	0.704085	1.18381	986	cad	No
CLC1B	C-type lectin domain family 1 member B	Q9P126	CLEC1B	-0.189511	0.112093	-1.69066	0.0909013	0.827364	0.665911	1.03525	986	cad	No
CLC4K	C-type lectin domain family 4 member K	Q9UJ71	CD207	0.015093	0.125998	0.119788	0.904651	1.01521	0.758776	1.25582	986	cad	No
CLC7A	C-type lectin domain family 7 member A	Q9BXN2	CLEC7A	0.03817	0.118482	0.322158	0.747333	1.03891	0.802695	1.28202	986	cad	No
CLF1CLCComplex	Cytokine receptor-like factor 1:Cardiotrophin-like cytokine factor 1 Complex	O75462 Q9UBD9	CRLF1 CLCF1	0.0471732	0.100605	0.468896	0.639144	1.0483	0.833455	1.25578	986	cad	No
CLM6	CMRF35-like molecule 6	Q08708	CD300C	0.00991605	0.125306	0.0791346	0.936926	1.00997	0.789204	1.28836	986	cad	No
Clusterin	Clusterin	P10909	CLU	0.0561821	0.118887	0.472568	0.636521	1.05779	0.832881	1.32732	986	cad	No
CNDP1	Beta-Ala-His dipeptidase	Q96KN2	CNDP1	-0.101888	0.117929	-0.863984	0.387597	0.90313	0.719788	1.14324	986	cad	No
CNTF	Ciliary neurotrophic factor	P26441	CNTF	0.0402904	0.105861	0.380596	0.703503	1.04111	0.8158	1.24977	986	cad	No
CNTFRalpha	Ciliary neurotrophic factor receptor subunit alpha	P26992	CNTFR	-0.372236	0.114528	-3.25018	0.00115334	0.689192	0.550122	0.863147	986	cad	No
CNTN2	Contactin-2	Q02246	CNTN2	0.0740789	0.12272	0.603643	0.546081	1.07689	0.842619	1.36268	986	cad	No
CO8A1	Collagen alpha-1(VIII) chain	P27658	COL8A1	-0.268422	0.15492	-1.73265	0.0831576	0.764585	0.549296	1.00995	986	cad	No
Coactosinlikeprotein	Coactosin-like protein	Q14019	COTL1	-0.634429	0.203199	-3.12221	0.00179499	0.530238	0.349986	0.770764	986	cad	No
CoagulationFactorIX	Coagulation factor IX	P00740	F9	-0.185959	0.103418	-1.79813	0.072156	0.830308	0.680013	1.02243	986	cad	No
CoagulationFactorIXab	Coagulation factor IXab	P00740	F9	-0.187834	0.10234	-1.8354	0.0664468	0.828752	0.680216	1.01851	986	cad	No
CoagulationFactorVII	Coagulation factor VII	P08709	F7	0.0509653	0.12214	0.417271	0.67648	1.05229	0.829247	1.33809	986	cad	No
CoagulationFactorX	Coagulation Factor X	P00742	F10	-0.413679	0.094631	-4.3715	1.23396e-05	0.661213	0.548381	0.796522	986	cad	Yes
CoagulationFactorXa	Coagulation factor Xa	P00742	F10	-0.432793	0.0984541	-4.39588	1.10323e-05	0.648695	0.534136	0.787449	986	cad	Yes
CoagulationFactorXI	Coagulation Factor XI	P03951	F11	0.019571	0.127934	0.152977	0.878416	1.01976	0.793843	1.31096	986	cad	No
Cofilin1	Cofilin-1	P23528	CFL1	-0.301605	0.106415	-2.83424	0.00459349	0.73963	0.601274	0.915094	986	cad	No
COLEC12	Collectin-12	Q5KU26	COLEC12	-0.0823605	0.141972	-0.580118	0.561835	0.92094	0.656415	1.15706	986	cad	No
CollectinKidney1	Collectin-11	Q9BWP8	COLEC11	0.00869364	0.122702	0.0708516	0.943516	1.00873	0.789923	1.27892	986	cad	No
COMMD7	COMM domain-containing protein 7	Q86VX2	COMMD7	-0.0776965	0.130161	-0.596924	0.550558	0.925245	0.709945	1.18065	986	cad	No
complementfactorHrelated5	Complement factor H-related protein 5	Q9BXR6	CFHR5	0.0817358	0.130961	0.624122	0.532548	1.08517	0.842202	1.40417	986	cad	No
CONA1	Collagen alpha-1(XXIII) chain	Q86Y22	COL23A1	-0.189075	0.15193	-1.24448	0.213322	0.827724	0.610405	1.10207	986	cad	No
contactin1	Contactin-1	Q12860	CNTN1	0.130661	0.120489	1.08442	0.278178	1.13958	0.893504	1.4346	986	cad	No
Contactin4	Contactin-4	Q8IWV2	CNTN4	-0.113811	0.122428	-0.929618	0.352569	0.892427	0.704533	1.13989	986	cad	No
Contactin5	Contactin-5	O94779	CNTN5	-0.149951	0.144363	-1.03871	0.298942	0.860751	0.635211	1.11557	986	cad	No
COX2	Prostaglandin G/H synthase 2	P35354	PTGS2	-0.0463004	0.12774	-0.362457	0.71701	0.954755	0.716631	1.19162	986	cad	No
CPNE1	Copine-1	Q99829	CPNE1	-0.214822	0.10641	-2.01881	0.0435069	0.806685	0.659022	1.00314	986	cad	No
CRDL1	Chordin-like protein 1	Q9BU40	CHRDL1	-0.00727299	0.139528	-0.0521257	0.958429	0.992753	0.754359	1.30405	986	cad	No
Cripto	Teratocarcinoma-derived growth factor 1	P13385	TDGF1	0.0225603	0.114648	0.196778	0.844001	1.02282	0.801829	1.26439	986	cad	No
CRIS3	Cysteine-rich secretory protein 3	P54108	CRISP3	0.132152	0.0955849	1.38257	0.166798	1.14128	0.933104	1.36574	986	cad	No
CRK	Adapter molecule crk	P46108	CRK	-0.250384	0.137487	-1.82115	0.0685846	0.778501	0.595514	1.01987	986	cad	No
CRP	C-reactive protein	P02741	CRP	0.172087	0.135688	1.26826	0.204706	1.18778	0.915553	1.5597	986	cad	No
CRTAM	Cytotoxic and regulatory T-cell molecule	O95727	CRTAM	0.0672696	0.112168	0.599724	0.54869	1.06958	0.83646	1.3081	986	cad	No
CSF1	Macrophage colony-stimulating factor 1	P09603	CSF1	0.00452045	0.144956	0.031185	0.975122	1.00453	0.734546	1.27825	986	cad	No
CSK	Tyrosine-protein kinase CSK	P41240	CSK	-0.164178	0.105932	-1.54984	0.12118	0.848591	0.693309	1.05288	986	cad	No
CSK21	Casein kinase II subunit alpha	P68400	CSNK2A1	0.0850577	0.107667	0.790008	0.429523	1.08878	0.857754	1.31985	986	cad	No
CTACK	C-C motif chemokine 27	Q9Y4X3	CCL27	-0.0259894	0.130845	-0.198627	0.842555	0.974345	0.73068	1.22107	986	cad	No
CTAPIII	Connective tissue-activating peptide III	P02775	PPBP	-0.00191485	0.1179	-0.0162413	0.987042	0.998087	0.793238	1.25927	986	cad	No
CTGF	Connective tissue growth factor	P29279	CTGF	-0.0299189	0.134476	-0.222486	0.823936	0.970524	0.722109	1.22334	986	cad	No
CTLA4	Cytotoxic T-lymphocyte protein 4	P16410	CTLA4	0.0963784	0.110227	0.874365	0.381919	1.10118	0.864054	1.33693	986	cad	No
CXCL16soluble	C-X-C motif chemokine 16	Q9H2A7	CXCL16	-0.160926	0.119652	-1.34495	0.178643	0.851355	0.673239	1.07704	986	cad	No
CyclinB1	G2/mitotic-specific cyclin-B1	P14635	CCNB1	-0.224632	0.176438	-1.27315	0.202967	0.79881	0.537623	1.0735	986	cad	No
CyclophilinA	Peptidyl-prolyl cis-trans isomerase A	P62937	PPIA	-0.26782	0.107522	-2.49084	0.0127443	0.765045	0.621061	0.949678	986	cad	No
CyclophilinF	Peptidyl-prolyl cis-trans isomerase F, mitochondrial	P30405	PPIF	-0.215234	0.11238	-1.91523	0.0554628	0.806353	0.649507	1.01109	986	cad	No
CystatinC	Cystatin-C	P01034	CST3	0.240068	0.110612	2.17037	0.029979	1.27134	1.01484	1.57139	986	cad	No
CystatinM	Cystatin-M	Q15828	CST6	-0.100171	0.123811	-0.809058	0.418482	0.904683	0.709331	1.15349	986	cad	No
CystatinS	Cystatin-S	P01036	CST4	-0.134751	0.144621	-0.931749	0.351466	0.873934	0.643172	1.13361	986	cad	No
CYTD	Cystatin-D	P28325	CST5	-0.138944	0.12515	-1.11022	0.266905	0.870276	0.680741	1.11273	986	cad	No
CYTF	Cystatin-F	O76096	CST7	0.218023	0.0852379	2.55782	0.0105332	1.24362	1.04507	1.4665	986	cad	No
Cytidylatekinase	UMP-CMP kinase	P30085	CMPK1	-0.236313	0.165374	-1.42896	0.153015	0.789534	0.564539	1.07273	986	cad	No
CYTN	Cystatin-SN	P01037	CST1	-0.0790177	0.128422	-0.6153	0.538357	0.924024	0.717055	1.18327	986	cad	No
Cytochromec	Cytochrome c	P99999	CYCS	-0.119665	0.135738	-0.881592	0.377997	0.887217	0.658789	1.1219	986	cad	No
CytochromeP4503A4	Cytochrome P450 3A4	P08684	CYP3A4	-0.277293	0.121903	-2.2747	0.0229241	0.757833	0.595728	0.961583	986	cad	No
CYTT	Cystatin-SA	P09228	CST2	-0.0906455	0.124408	-0.728613	0.466238	0.913341	0.71777	1.16982	986	cad	No
DAF	Complement decay-accelerating factor	P08174	CD55	-0.178	0.119314	-1.49187	0.135734	0.836942	0.661079	1.05646	986	cad	No
DAN	Neuroblastoma suppressor of tumorigenicity 1	P41271	NBL1	0.162701	0.105178	1.54692	0.121884	1.17669	0.949006	1.43808	986	cad	No
DAPK2	Death-associated protein kinase 2	Q9UIK4	DAPK2	0.054821	0.110802	0.494766	0.620765	1.05635	0.825911	1.28345	986	cad	No
DBNL	Drebrin-like protein	Q9UJU6	DBNL	-0.0654718	0.13476	-0.48584	0.627081	0.936625	0.706178	1.19604	986	cad	No
DcR3	Tumor necrosis factor receptor superfamily member 6B	O95407	TNFRSF6B	0.0334009	0.123102	0.271328	0.786138	1.03397	0.789942	1.28415	986	cad	No
DCSIGN	CD209 antigen	Q9NNX6	CD209	-0.228239	0.130162	-1.75349	0.0795171	0.795934	0.613694	1.02324	986	cad	No
DCSIGNR	C-type lectin domain family 4 member M	Q9H2X3	CLEC4M	-0.408474	0.126266	-3.23502	0.00121635	0.664664	0.517358	0.849352	986	cad	No
DEADboxprotein19B	ATP-dependent RNA helicase DDX19B	Q9UMR2	DDX19B	0.00377356	0.119077	0.0316901	0.974719	1.00378	0.777565	1.24452	986	cad	No
DERM	Dermatopontin	Q07507	DPT	0.258331	0.130783	1.97526	0.0482385	1.29477	0.99977	1.67119	986	cad	No
Desmoglein1	Desmoglein-1	Q02413	DSG1	0.0314967	0.105776	0.297768	0.76588	1.032	0.815447	1.24676	986	cad	No
DHH	Desert hedgehog protein N-product	O43323	DHH	-0.075345	0.121643	-0.619393	0.535658	0.927423	0.730813	1.17713	986	cad	No
discoidindomainreceptor1	Epithelial discoidin domain-containing receptor 1	Q08345	DDR1	-0.110855	0.147946	-0.749292	0.453681	0.895069	0.629004	1.1324	986	cad	No
Discoidindomainreceptor2	Discoidin domain-containing receptor 2	Q16832	DDR2	0.0090349	0.103292	0.0874694	0.930298	1.00908	0.795163	1.21174	986	cad	No
DKK1	Dickkopf-related protein 1	O94907	DKK1	-0.0626094	0.120688	-0.518772	0.60392	0.93931	0.740743	1.1894	986	cad	No
DKK3	Dickkopf-related protein 3	Q9UBP4	DKK3	-0.0331921	0.125548	-0.264378	0.791489	0.967353	0.755329	1.2362	986	cad	No
Dkk4	Dickkopf-related protein 4	Q9UBT3	DKK4	-0.226049	0.133477	-1.69355	0.0903516	0.797679	0.611138	1.03193	986	cad	No
DLC8	Dynein light chain 1, cytoplasmic	P63167	DYNLL1	0.0709928	0.115787	0.613134	0.539787	1.07357	0.837024	1.32495	986	cad	No
DLL1	Delta-like protein 1	O00548	DLL1	0.0339978	0.116363	0.29217	0.770157	1.03458	0.800094	1.27109	986	cad	No
DLL4	Delta-like protein 4	Q9NR61	DLL4	-0.00643618	0.106713	-0.0603132	0.951906	0.993584	0.78313	1.2014	986	cad	No
DLRB1	Dynein light chain roadblock-type 1	Q9NP97	DYNLRB1	-0.00629648	0.122833	-0.0512607	0.959118	0.993723	0.776703	1.2564	986	cad	No
DMP1	Dentin matrix acidic phosphoprotein 1	Q13316	DMP1	0.0424879	0.129865	0.32717	0.743539	1.0434	0.787849	1.31533	986	cad	No
DnaJhomolog	Mitochondrial import inner membrane translocase subunit TIM14	Q96DA6	DNAJC19	0.184772	0.0882719	2.09321	0.0363302	1.20294	0.987463	1.42001	986	cad	No
dopadecarboxylase	Aromatic-L-amino-acid decarboxylase	P20711	DDC	0.0916778	0.101972	0.899053	0.368625	1.09601	0.875946	1.31814	986	cad	No
DPP2	Dipeptidyl peptidase 2	Q9UHL4	DPP7	-0.236955	0.180654	-1.31165	0.189637	0.789027	0.530933	1.06944	986	cad	No
DR6	Tumor necrosis factor receptor superfamily member 21	O75509	TNFRSF21	-0.0915506	0.120578	-0.759262	0.447696	0.912515	0.719297	1.15473	986	cad	No
DRAK2	Serine/threonine-protein kinase 17B	O94768	STK17B	0.0628659	0.116127	0.541354	0.588264	1.06488	0.833811	1.31834	986	cad	No
DRG1	Vacuolar protein sorting-associated protein VTA1 homolog	Q9NP79	VTA1	-0.17917	0.107065	-1.67347	0.0942351	0.835964	0.681177	1.03895	986	cad	No
DRR1	Protein FAM107A	O95990	FAM107A	-0.125708	0.146266	-0.859448	0.390093	0.881872	0.622708	1.11074	986	cad	No
DSC3	Desmocollin-3	Q14574	DSC3	-0.00324864	0.125441	-0.0258978	0.979339	0.996757	0.748001	1.23657	986	cad	No
Dtk	Tyrosine-protein kinase receptor TYRO3	Q06418	TYRO3	-0.066228	0.125316	-0.52849	0.597159	0.935917	0.713321	1.16814	986	cad	No
DUS3	Dual specificity protein phosphatase 3	P51452	DUSP3	-0.251336	0.120476	-2.08619	0.0369613	0.777761	0.614716	0.986494	986	cad	No
Dynactinsubunit2	Dynactin subunit 2	Q13561	DCTN2	-0.0283329	0.121593	-0.233014	0.81575	0.972065	0.728083	1.18898	986	cad	No
DYRK3	Dual specificity tyrosine-phosphorylation-regulated kinase 3	O43781	DYRK3	-0.0174306	0.139352	-0.125084	0.900457	0.98272	0.715358	1.23129	986	cad	No
ECM1	Extracellular matrix protein 1	Q16610	ECM1	0.11569	0.130408	0.887143	0.375002	1.12265	0.881715	1.4664	986	cad	No
EDA	Ectodysplasin-A, secreted form	Q92838	EDA	-0.0466629	0.132792	-0.351398	0.72529	0.954409	0.725995	1.20735	986	cad	No
EDAR	Tumor necrosis factor receptor superfamily member EDAR	Q9UNE0	EDAR	-0.22395	0.139248	-1.60828	0.107775	0.799355	0.603447	1.04014	986	cad	No
EF1beta	Elongation factor 1-beta	P24534	EEF1B2	-0.112326	0.1218	-0.922217	0.356415	0.893753	0.704788	1.13631	986	cad	No
EGVEGF	Prokineticin-1	P58294	PROK1	0.199304	0.0941347	2.11722	0.0342416	1.22055	0.999482	1.45947	986	cad	No
eIF5	Eukaryotic translation initiation factor 5	P55010	EIF5	0.131404	0.107127	1.22663	0.219963	1.14043	0.910445	1.39769	986	cad	No
eIF5A1	Eukaryotic translation initiation factor 5A-1	P63241	EIF5A	-0.242513	0.11544	-2.10076	0.0356617	0.784654	0.627644	0.98885	986	cad	No
Elafin	Elafin	P19957	PI3	-0.0365265	0.128141	-0.28505	0.775606	0.964133	0.748304	1.23695	986	cad	No
Elastase	Neutrophil elastase	P08246	ELANE	-0.0610993	0.134691	-0.453626	0.650098	0.94073	0.700456	1.19282	986	cad	No
EMAP2	Endothelial monocyte-activating polypeptide 2	Q12904	AIMP1	-0.282724	0.137373	-2.05807	0.0395833	0.753728	0.57102	0.977264	986	cad	No
EMR2	Adhesion G protein-coupled receptor E2	Q9UHX3	ADGRE2	0.0901339	0.11951	0.754193	0.450733	1.09432	0.859005	1.36998	986	cad	No
ENA78	C-X-C motif chemokine 5	P42830	CXCL5	0.0452525	0.11088	0.408121	0.683185	1.04629	0.797702	1.26213	986	cad	No
Endocan	Endothelial cell-specific molecule 1	Q9NQ30	ESM1	-0.231008	0.134722	-1.7147	0.0864001	0.793733	0.60514	1.02467	986	cad	No
Endoglin	Endoglin	P17813	ENG	-0.134105	0.118934	-1.12755	0.259509	0.874499	0.692148	1.10388	986	cad	No
Endostatin	Endostatin	P39060	COL18A1	0.0756711	0.12233	0.618583	0.536191	1.07861	0.852303	1.37743	986	cad	No
Endothelinconvertingenzyme1	Endothelin-converting enzyme 1	P42892	ECE1	0.0399544	0.129995	0.307353	0.758574	1.04076	0.808163	1.34456	986	cad	No
ENPP7	Ectonucleotide pyrophosphatase/phosphodiesterase family member 7	Q6UWV6	ENPP7	0.0661461	0.125584	0.526709	0.598396	1.06838	0.834552	1.3667	986	cad	No
Enterokinase	Enteropeptidase	P98073	TMPRSS15	0.124109	0.119078	1.04225	0.297294	1.13214	0.860703	1.38735	986	cad	No
ENTP3	Ectonucleoside triphosphate diphosphohydrolase 3	O75355	ENTPD3	0.0688724	0.104844	0.656904	0.511243	1.0713	0.842707	1.29034	986	cad	No
ENTP5	Ectonucleoside triphosphate diphosphohydrolase 5	O75356	ENTPD5	-0.167462	0.12173	-1.37569	0.168917	0.845808	0.666412	1.07489	986	cad	No
Eotaxin	Eotaxin	P51671	CCL11	0.098648	0.108345	0.910503	0.362557	1.10368	0.881648	1.35765	986	cad	No
Eotaxin2	C-C motif chemokine 24	O00175	CCL24	0.148684	0.0922348	1.61202	0.106957	1.16031	0.95509	1.38366	986	cad	No
EP15R	Epidermal growth factor receptor substrate 15-like 1	Q9UBC2	EPS15L1	-0.12421	0.139248	-0.892011	0.372387	0.883194	0.646323	1.11648	986	cad	No
EphA1	Ephrin type-A receptor 1	P21709	EPHA1	-0.161133	0.11995	-1.34333	0.179164	0.851179	0.675373	1.08139	986	cad	No
EPHA3	Ephrin type-A receptor 3	P29320	EPHA3	0.0895542	0.108719	0.823721	0.410098	1.09369	0.855572	1.32389	986	cad	No
EphA5	Ephrin type-A receptor 5	P54756	EPHA5	-0.0359272	0.128593	-0.279387	0.779948	0.964711	0.7192	1.20357	986	cad	No
EPHAA	Ephrin type-A receptor 10	Q5JZY3	EPHA10	0.0173568	0.114725	0.15129	0.879747	1.01751	0.7907	1.24682	986	cad	No
EPHB2	Ephrin type-B receptor 2	P29323	EPHB2	0.158739	0.125227	1.26761	0.204939	1.17203	0.919743	1.50286	986	cad	No
EphB4	Ephrin type-B receptor 4	P54760	EPHB4	-0.0259414	0.114055	-0.227446	0.820077	0.974392	0.744359	1.1808	986	cad	No
EphB6	Ephrin type-B receptor 6	O15197	EPHB6	-0.0879575	0.122989	-0.715163	0.474508	0.9158	0.716946	1.16116	986	cad	No
EphrinA4	Ephrin-A4	P52798	EFNA4	0.0955596	0.120793	0.7911	0.428886	1.10027	0.866732	1.38908	986	cad	No
EphrinA5	Ephrin-A5	P52803	EFNA5	0.0342827	0.117812	0.290996	0.771054	1.03488	0.821515	1.305	986	cad	No
EphrinB3	Ephrin-B3	Q15768	EFNB3	0.114007	0.083401	1.36697	0.171634	1.12076	0.931848	1.31513	986	cad	No
EPI	Epiregulin	O14944	EREG	-0.286191	0.174757	-1.63765	0.101494	0.751119	0.514011	1.01884	986	cad	No
Epithelialcellkinase	Ephrin type-A receptor 2	P29317	EPHA2	-0.0712781	0.12728	-0.56001	0.575473	0.931203	0.721438	1.18768	986	cad	No
Epo	Erythropoietin	P01588	EPO	0.0432864	0.110036	0.393383	0.694036	1.04424	0.823235	1.275	986	cad	No
EPOR	Erythropoietin receptor	P19235	EPOR	-0.0255261	0.151829	-0.168123	0.866486	0.974797	0.679308	1.22084	986	cad	No
ER	Estrogen receptor	P03372	ESR1	0.200049	0.0990025	2.02065	0.043316	1.22146	0.992426	1.47164	986	cad	No
ERAB	3-hydroxyacyl-CoA dehydrogenase type-2	Q99714	HSD17B10	-0.205352	0.11975	-1.71484	0.0863739	0.81436	0.644211	1.03079	986	cad	No
ERBB1	Epidermal growth factor receptor	P00533	EGFR	-0.378597	0.131822	-2.87205	0.00407824	0.684821	0.528194	0.886203	986	cad	No
ERBB2	Receptor tyrosine-protein kinase erbB-2	P04626	ERBB2	0.043104	0.113678	0.379176	0.704557	1.04405	0.809616	1.2774	986	cad	No
ERBB3	Receptor tyrosine-protein kinase erbB-3	P21860	ERBB3	-0.0251716	0.142519	-0.176619	0.859807	0.975143	0.735296	1.28478	986	cad	No
ERBB4	Receptor tyrosine-protein kinase erbB-4	Q15303	ERBB4	0.160344	0.0957525	1.67456	0.0940201	1.17391	0.953872	1.39834	986	cad	No
ERK1	Mitogen-activated protein kinase 3	P27361	MAPK3	-0.120195	0.110697	-1.08581	0.277565	0.886747	0.717552	1.1096	986	cad	No
ERP29	Endoplasmic reticulum resident protein 29	P30040	ERP29	0.0866999	0.121553	0.713268	0.47568	1.09057	0.859441	1.38513	986	cad	No
ESAM	Endothelial cell-selective adhesion molecule	Q96AP7	ESAM	-0.226782	0.123474	-1.83668	0.0662567	0.797094	0.623696	1.01279	986	cad	No
EsteraseD	S-formylglutathione hydrolase	P10768	ESD	-0.159062	0.129243	-1.23073	0.218425	0.852943	0.661086	1.09535	986	cad	No
ETHE1	Persulfide dioxygenase ETHE1, mitochondrial	O95571	ETHE1	0.0202561	0.125973	0.160797	0.872253	1.02046	0.775524	1.27345	986	cad	No
FABP	Fatty acid-binding protein, heart	P05413	FABP3	0.179263	0.114199	1.56974	0.116475	1.19634	0.946833	1.48222	986	cad	No
FABPE	Fatty acid-binding protein, epidermal	Q01469	FABP5	0.159924	0.0970737	1.64745	0.099465	1.17342	0.953993	1.4026	986	cad	No
FactorB	Complement factor B	P00751	CFB	0.152202	0.127649	1.19234	0.233127	1.1644	0.908359	1.49924	986	cad	No
FactorD	Complement factor D	P00746	CFD	0.174122	0.108833	1.5999	0.10962	1.1902	0.954163	1.46626	986	cad	No
FactorH	Complement factor H	P08603	CFH	0.156728	0.12546	1.24922	0.211584	1.16968	0.919709	1.50322	986	cad	No
FactorI	Complement factor I	P05156	CFI	0.0769542	0.126826	0.606772	0.544002	1.07999	0.84775	1.39326	986	cad	No
FAK1	Focal adhesion kinase 1	Q05397	PTK2	-0.0716126	0.14086	-0.508396	0.611175	0.930891	0.677791	1.18578	986	cad	No
FAM107B	Protein FAM107B	Q9H098	FAM107B	0.0374418	0.128708	0.290906	0.771123	1.03815	0.771431	1.28485	986	cad	No
Fasligandsoluble	Tumor necrosis factor ligand superfamily member 6, soluble form	P48023	FASLG	-0.159296	0.164803	-0.96658	0.333754	0.852744	0.589468	1.12249	986	cad	No
FCAR	Immunoglobulin alpha Fc receptor	P24071	FCAR	0.0336047	0.131406	0.255732	0.798158	1.03418	0.773056	1.29682	986	cad	No
FCG2AB	Low affinity immunoglobulin gamma Fc region receptor II-a	P12318	FCGR2A	0.0539497	0.122147	0.441678	0.658722	1.05543	0.834442	1.34937	986	cad	No
FCG2B	Low affinity immunoglobulin gamma Fc region receptor II-b	P31994	FCGR2B	0.0312373	0.11945	0.26151	0.793699	1.03173	0.815276	1.30367	986	cad	No
FCG3B	Low affinity immunoglobulin gamma Fc region receptor III-B	O75015	FCGR3B	0.178988	0.121691	1.47084	0.141335	1.19601	0.942513	1.52009	986	cad	No
FCGR1	High affinity immunoglobulin gamma Fc receptor I	P12314	FCGR1A	0.188308	0.101234	1.86013	0.0628666	1.20721	0.975778	1.45788	986	cad	No
FCN1	Ficolin-1	O00602	FCN1	-0.00078999	0.120587	-0.00655123	0.994773	0.99921	0.77839	1.24835	986	cad	No
FCN2	Ficolin-2	Q15485	FCN2	0.147191	0.113947	1.29176	0.196441	1.15858	0.921808	1.4444	986	cad	No
FCRL3	Fc receptor-like protein 3	Q96P31	FCRL3	0.00604224	0.117723	0.0513261	0.959066	1.00606	0.772229	1.23456	986	cad	No
FER	Tyrosine-protein kinase Fer	P16591	FER	-0.144058	0.115942	-1.2425	0.214051	0.865837	0.693298	1.09337	986	cad	No
Ferritin	Ferritin	P02794 P02792	FTH1 FTL	0.101545	0.107577	0.943927	0.345207	1.10688	0.881041	1.34984	986	cad	No
FETUB	Fetuin-B	Q9UGM5	FETUB	0.0428127	0.131295	0.32608	0.744364	1.04374	0.807717	1.35035	986	cad	No
FGF10	Fibroblast growth factor 10	O15520	FGF10	-0.110094	0.150124	-0.73335	0.463345	0.89575	0.63979	1.14654	986	cad	No
FGF12	Fibroblast growth factor 12	P61328	FGF12	0.122147	0.0988745	1.23537	0.216691	1.12992	0.910114	1.35882	986	cad	No
FGF16	Fibroblast growth factor 16	O43320	FGF16	-0.0172941	0.121729	-0.14207	0.887025	0.982855	0.775304	1.24816	986	cad	No
FGF17	Fibroblast growth factor 17	O60258	FGF17	-0.0236248	0.159473	-0.148143	0.88223	0.976652	0.674334	1.24172	986	cad	No
FGF18	Fibroblast growth factor 18	O76093	FGF18	0.0666661	0.11112	0.599946	0.548542	1.06894	0.835079	1.30242	986	cad	No
FGF19	Fibroblast growth factor 19	O95750	FGF19	-0.0318915	0.122746	-0.259816	0.795006	0.968612	0.760321	1.23115	986	cad	No
FGF20	Fibroblast growth factor 20	Q9NP95	FGF20	0.0280735	0.111604	0.251545	0.801392	1.02847	0.7929	1.23946	986	cad	No
FGF23	Fibroblast growth factor 23	Q9GZV9	FGF23	0.0229613	0.131086	0.175163	0.860952	1.02323	0.765913	1.28664	986	cad	No
FGF4	Fibroblast growth factor 4	P08620	FGF4	-0.0639037	0.159156	-0.401517	0.68804	0.938095	0.63486	1.20977	986	cad	No
FGF5	Fibroblast growth factor 5	P12034	FGF5	-0.11324	0.134684	-0.840782	0.40047	0.892937	0.666636	1.13601	986	cad	No
FGF6	Fibroblast growth factor 6	P10767	FGF6	-0.0469961	0.117356	-0.400457	0.68882	0.954091	0.734629	1.17246	986	cad	No
FGF7	Fibroblast growth factor 7	P21781	FGF7	-0.024159	0.13273	-0.182016	0.85557	0.976131	0.746769	1.25002	986	cad	No
FGF8A	Fibroblast growth factor 8 isoform A	P55075	FGF8	0.0685665	0.120742	0.567877	0.570118	1.07097	0.833254	1.33765	986	cad	No
FGF8B	Fibroblast growth factor 8 isoform B	P55075	FGF8	0.14757	0.097791	1.50904	0.13129	1.15901	0.931958	1.38261	986	cad	No
FGF9	Fibroblast growth factor 9	P31371	FGF9	-0.174965	0.173435	-1.00882	0.313059	0.839486	0.564489	1.10657	986	cad	No
FGFR2	Fibroblast growth factor receptor 2	P21802	FGFR2	-0.0225461	0.133594	-0.168765	0.865981	0.977706	0.734652	1.24339	986	cad	No
FGFR3	Fibroblast growth factor receptor 3	P22607	FGFR3	0.0357935	0.130601	0.274068	0.784032	1.03644	0.775819	1.29902	986	cad	No
FGFR4	Fibroblast growth factor receptor 4	P22455	FGFR4	-0.179471	0.139211	-1.2892	0.197328	0.835712	0.620579	1.07315	986	cad	No
FGR	Tyrosine-protein kinase Fgr	P09769	FGR	-0.280437	0.19686	-1.42455	0.154287	0.755453	0.493296	1.06053	986	cad	No
Fibrinogen	Fibrinogen	P02671 P02675 P02679	FGA FGB FGG	0.0220066	0.10886	0.202156	0.839795	1.02225	0.869498	1.46362	986	cad	No
Fibronectin	Fibronectin	P02751	FN1	-0.111759	0.124251	-0.899462	0.368407	0.89426	0.702194	1.14343	986	cad	No
Ficolin3	Ficolin-3	O75636	FCN3	-0.17449	0.123753	-1.40999	0.158544	0.839886	0.661421	1.07501	986	cad	No
FLRT1	Leucine-rich repeat transmembrane protein FLRT1	Q9NZU1	FLRT1	-0.108729	0.124711	-0.871846	0.383293	0.896974	0.689942	1.11682	986	cad	No
Flt3	Receptor-type tyrosine-protein kinase FLT3	P36888	FLT3	-0.0841412	0.123354	-0.682111	0.495169	0.919301	0.72028	1.1673	986	cad	No
Flt3ligand	Fms-related tyrosine kinase 3 ligand	P49771	FLT3LG	-0.114324	0.13305	-0.859252	0.390202	0.891969	0.66719	1.12905	986	cad	No
FN13	Fibronectin Fragment 3	P02751	FN1	0.0683892	0.122297	0.559204	0.576022	1.07078	0.842351	1.35999	986	cad	No
FN14	Fibronectin Fragment 4	P02751	FN1	-0.235389	0.121111	-1.94358	0.0519457	0.790263	0.622531	1.00161	986	cad	No
FractalkineCX3CL1	Fractalkine	P78423	CX3CL1	0.0181744	0.124826	0.145598	0.884239	1.01834	0.799012	1.29525	986	cad	No
FSH	Follicle stimulating hormone	P01215, P01225	CGA FSHB	-0.53203	0.245847	-2.16407	0.0304591	0.587411	0.366376	0.960463	986	cad	No
FST	Follistatin	P19883	FST	0.0199809	0.123681	0.161552	0.871659	1.02018	0.7822	1.27518	986	cad	No
FSTL3	Follistatin-related protein 3	O95633	FSTL3	0.240092	0.119791	2.00425	0.0450428	1.27137	1.00534	1.61021	986	cad	No
Fucosyltransferase3	Galactoside 3(4)-L-fucosyltransferase	P21217	FUT3	-0.00481091	0.12502	-0.0384812	0.969304	0.995201	0.767903	1.25069	986	cad	No
FUT5	Alpha-(1,3)-fucosyltransferase 5	Q11128	FUT5	0.0540251	0.125939	0.428979	0.667939	1.05551	0.827282	1.35628	986	cad	No
FYN	Tyrosine-protein kinase Fyn	P06241	FYN	-0.252124	0.118068	-2.13541	0.0327277	0.777149	0.617493	0.981701	986	cad	No
GA7331protein	Tumor-associated calcium signal transducer 2	P09758	TACSTD2	-0.0504756	0.119017	-0.424103	0.671491	0.950777	0.69486	1.13961	986	cad	No
Galectin2	Galectin-2	P05162	LGALS2	0.0684741	0.111801	0.612466	0.540229	1.07087	0.835833	1.31167	986	cad	No
Galectin4	Galectin-4	P56470	LGALS4	0.529641	0.0986551	5.36861	7.93458e-08	1.69832	1.40973	2.07675	986	cad	Yes
Galectin8	Galectin-8	O00214	LGALS8	-0.0684748	0.137786	-0.496963	0.619215	0.933817	0.687432	1.18533	986	cad	No
GAPDHliver	Glyceraldehyde-3-phosphate dehydrogenase	P04406	GAPDH	-0.200269	0.106511	-1.88026	0.0600725	0.818511	0.667288	1.0157	986	cad	No
GAS1	Growth arrest-specific protein 1	P54826	GAS1	0.0283531	0.104111	0.272336	0.785364	1.02876	0.805276	1.23549	986	cad	No
GCKR	Glucokinase regulatory protein	Q14397	GCKR	0.0953316	0.0980081	0.972692	0.330707	1.10002	0.890099	1.3227	986	cad	No
GCP2	C-X-C motif chemokine 6	P80162	CXCL6	0.0652203	0.116549	0.559598	0.575754	1.06739	0.838509	1.3288	986	cad	No
GCSF	Granulocyte colony-stimulating factor	P09919	CSF3	0.0525885	0.107486	0.48926	0.624658	1.054	0.83274	1.28128	986	cad	No
GCSFR	Granulocyte colony-stimulating factor receptor	Q99062	CSF3R	-0.128058	0.160615	-0.797295	0.42528	0.879803	0.624762	1.16473	986	cad	No
GDF11	Growth/differentiation factor 11/8	O95390 O14793	GDF11 MSTN	-0.0850841	0.120746	-0.704656	0.481024	0.918435	0.717711	1.15348	986	cad	No
GDF2	Growth/differentiation factor 2	Q9UK05	GDF2	-0.112958	0.133531	-0.845934	0.39759	0.893188	0.68597	1.15689	986	cad	No
GDF9	Growth/differentiation factor 9	O60383	GDF9	-0.0630997	0.142455	-0.442946	0.657805	0.93885	0.682764	1.19679	986	cad	No
Gelsolin	Gelsolin	P06396	GSN	-0.141834	0.120094	-1.18103	0.237593	0.867765	0.684942	1.0972	986	cad	No
GFAP	Glial fibrillary acidic protein	P14136	GFAP	-0.187242	0.173007	-1.08228	0.279127	0.829243	0.561879	1.11126	986	cad	No
GFRa1	GDNF family receptor alpha-1	P56159	GFRA1	0.272866	0.109375	2.49477	0.0126037	1.31372	1.05336	1.62084	986	cad	No
GFRa2	GDNF family receptor alpha-2	O00451	GFRA2	-0.0526689	0.118586	-0.44414	0.656941	0.948694	0.751353	1.19685	986	cad	No
GFRa3	GDNF family receptor alpha-3	O60609	GFRA3	-0.0359754	0.122572	-0.293505	0.769136	0.964664	0.721874	1.18766	986	cad	No
GHC2	Mitochondrial glutamate carrier 2	Q9H1K4	SLC25A18	0.0671215	0.112503	0.596618	0.550763	1.06943	0.829528	1.30469	986	cad	No
GIB	Phospholipase A2	P04054	PLA2G1B	-0.386951	0.184133	-2.10147	0.0355994	0.679125	0.463758	0.9505	986	cad	No
GIIE	Group IIE secretory phospholipase A2	Q9NZK7	PLA2G2E	0.123723	0.0963034	1.28472	0.19889	1.1317	0.922956	1.35512	986	cad	No
GITR	Tumor necrosis factor receptor superfamily member 18	Q9Y5U5	TNFRSF18	0.176293	0.0900926	1.9568	0.0503714	1.19279	0.983423	1.41623	986	cad	No
Glucagon	Glucagon	P01275	GCG	0.177217	0.110704	1.60082	0.109417	1.19389	0.955388	1.47807	986	cad	No
Glutamatecarboxypeptidase	Cytosolic non-specific dipeptidase	Q96KP4	CNDP2	-0.0703483	0.149379	-0.470938	0.637685	0.932069	0.648251	1.16529	986	cad	No
GlutathioneStransferasePi	Glutathione S-transferase P	P09211	GSTP1	-0.094141	0.127466	-0.738555	0.460177	0.910154	0.710608	1.17004	986	cad	No
Glypican3	Glypican-3	P51654	GPC3	-0.106906	0.136761	-0.7817	0.434391	0.89861	0.68131	1.15863	986	cad	No
GMCSF	Granulocyte-macrophage colony-stimulating factor	P04141	CSF2	-0.26976	0.183938	-1.46659	0.142489	0.763562	0.506431	1.03935	986	cad	No
GNS	N-acetylglucosamine-6-sulfatase	P15586	GNS	-0.247609	0.161962	-1.52881	0.126312	0.780665	0.555901	1.03569	986	cad	No
GOT1	Aspartate aminotransferase, cytoplasmic	P17174	GOT1	-0.106186	0.122654	-0.865739	0.386633	0.899257	0.707536	1.14405	986	cad	No
GP114	Adhesion G-protein coupled receptor G5	Q8IZF4	ADGRG5	0.113516	0.0884436	1.28348	0.199324	1.12021	0.908917	1.31726	986	cad	No
gp130soluble	Interleukin-6 receptor subunit beta	P40189	IL6ST	-0.144733	0.120297	-1.20313	0.228926	0.865254	0.683623	1.0967	986	cad	No
GP1BA	Platelet glycoprotein Ib alpha chain	P07359	GP1BA	-0.122916	0.132852	-0.925215	0.354854	0.884338	0.667426	1.11803	986	cad	No
GPC2	Glypican-2	Q8N158	GPC2	0.145065	0.104831	1.38381	0.166418	1.15611	0.91729	1.39685	986	cad	No
GPC5	Glypican-5	P78333	GPC5	0.0207968	0.135233	0.153786	0.877779	1.02101	0.777517	1.3154	986	cad	No
gpIIbIIIa	Integrin alpha-IIb: beta-3 complex	P08514 P05106	ITGA2B ITGB3	-0.159902	0.119248	-1.34092	0.179948	0.852227	0.675728	1.07945	986	cad	No
GPNMB	Transmembrane glycoprotein NMB	Q14956	GPNMB	0.131853	0.119414	1.10416	0.269522	1.14094	0.901493	1.44078	986	cad	No
GPVI	Platelet glycoprotein VI	Q9HCN6	GP6	-0.206777	0.116818	-1.77007	0.0767152	0.813201	0.647049	1.0243	986	cad	No
Granulysin	Granulysin	P22749	GNLY	0.215398	0.125486	1.71651	0.0860693	1.24036	0.972023	1.59074	986	cad	No
granzymeA	Granzyme A	P12544	GZMA	0.174306	0.116541	1.49566	0.134743	1.19042	0.942755	1.49024	986	cad	No
GranzymeB	Granzyme B	P10144	GZMB	-0.0617965	0.121028	-0.510598	0.609632	0.940074	0.715861	1.15739	986	cad	No
GranzymeH	Granzyme H	P20718	GZMH	0.0978797	0.103593	0.944846	0.344738	1.10283	0.86406	1.32106	986	cad	No
GRB2relatedadapterprotein2	GRB2-related adapter protein 2	O75791	GRAP2	-0.0121185	0.131956	-0.0918371	0.926827	0.987955	0.726101	1.23092	986	cad	No
GREM1	Gremlin-1	O60565	GREM1	0.0114676	0.109121	0.105091	0.916304	1.01153	0.792367	1.22754	986	cad	No
GRN	Granulins	P28799	GRN	0.238644	0.121822	1.95895	0.0501183	1.26953	1.0002	1.61379	986	cad	No
Groa	Growth-regulated alpha protein	P09341	CXCL1	-0.0615791	0.129867	-0.474169	0.635379	0.940279	0.722231	1.20323	986	cad	No
Grobg	Gro-beta/gamma	P19876 P19875	CXCL3 CXCL2	-0.000588249	0.112201	-0.00524283	0.995817	0.999412	0.799882	1.24269	986	cad	No
Growthhormonereceptor	Growth hormone receptor	P10912	GHR	0.0840805	0.12154	0.691796	0.489066	1.08772	0.855689	1.37914	986	cad	No
GSK3alphabeta	Glycogen synthase kinase-3 alpha/beta	P49840 P49841	GSK3A GSK3B	-0.135609	0.105773	-1.28207	0.199817	0.873184	0.714663	1.08553	986	cad	No
GSTA3	Glutathione S-transferase A3	Q16772	GSTA3	-0.128327	0.143893	-0.891823	0.372488	0.879565	0.645927	1.13557	986	cad	No
GV	Calcium-dependent phospholipase A2	P39877	PLA2G5	0.0843183	0.0940765	0.896274	0.370106	1.08798	0.884994	1.2918	986	cad	No
GX	Group 10 secretory phospholipase A2	O15496	PLA2G10	0.0304231	0.114754	0.265116	0.79092	1.03089	0.799482	1.26404	986	cad	No
H6ST1	Heparan-sulfate 6-O-sulfotransferase 1	O60243	HS6ST1	0.226798	0.100522	2.2562	0.0240578	1.25458	1.01544	1.51254	986	cad	No
HAI1	Kunitz-type protease inhibitor 1	O43278	SPINT1	-0.0709369	0.121665	-0.58305	0.559859	0.931521	0.733922	1.18306	986	cad	No
HaptoglobinMixedType	Haptoglobin	P00738	HP	0.145283	0.132361	1.09762	0.272368	1.15637	0.9049	1.51416	986	cad	No
Hat1	Histone acetyltransferase type B catalytic subunit	O14929	HAT1	0.0496497	0.11747	0.422659	0.672544	1.0509	0.802932	1.28177	986	cad	No
HBEGF	Heparin-binding EGF-like growth factor	Q99075	HBEGF	-0.229372	0.187382	-1.22409	0.220918	0.795032	0.527169	1.09031	986	cad	No
HCC1	C-C motif chemokine 14	Q16627	CCL14	0.149242	0.124311	1.20056	0.229924	1.16095	0.912525	1.48506	986	cad	No
HCC4	C-C motif chemokine 16	O15467	CCL16	0.27121	0.151664	1.78823	0.0737392	1.31155	0.990985	1.79256	986	cad	No
HCG	Human Chorionic Gonadotropin	P01215,P01233	CGA CGB	0.0646519	0.187958	0.34397	0.730869	1.06679	0.732743	1.53205	986	cad	No
HCK	Tyrosine-protein kinase HCK	P08631	HCK	0.167499	0.0990377	1.69126	0.0907867	1.18234	0.956105	1.41741	986	cad	No
HDAC8	Histone deacetylase 8	Q9BY41	HDAC8	-0.0577043	0.177363	-0.325346	0.744919	0.943929	0.621073	1.20454	986	cad	No
HDGR2	Hepatoma-derived growth factor-related protein 2	Q7Z4V5	HDGFRP2	0.14125	0.0922524	1.53113	0.125738	1.15171	0.923176	1.36998	986	cad	No
Hemoglobin	Hemoglobin	P69905, P68871	HBA1 HBB	-0.148894	0.138737	-1.07321	0.283177	0.861661	0.6481	1.1116	986	cad	No
Hemopexin	Hemopexin	P02790	HPX	-0.0324279	0.124207	-0.26108	0.79403	0.968092	0.762702	1.24273	986	cad	No
HeparincofactorII	Heparin cofactor 2	P05546	SERPIND1	0.359499	0.131491	2.73403	0.00625651	1.43261	1.11224	1.86296	986	cad	No
HGF	Hepatocyte growth factor	P14210	HGF	0.106666	0.0921078	1.15805	0.246843	1.11256	0.906461	1.31577	986	cad	No
HGFA	Hepatocyte growth factor activator	Q04756	HGFAC	-0.127442	0.0961912	-1.32488	0.185211	0.880345	0.738255	1.08613	986	cad	No
HINT1	Histidine triad nucleotide-binding protein 1	P49773	HINT1	-0.0020917	0.123643	-0.0169172	0.986503	0.99791	0.761426	1.2431	986	cad	No
HIPK3	Homeodomain-interacting protein kinase 3	Q9H422	HIPK3	0.0952343	0.10898	0.873868	0.38219	1.09992	0.866465	1.33715	986	cad	No
HistoneH12	Histone H1.2	P16403	HIST1H1C	0.155471	0.107677	1.44387	0.148775	1.16821	0.934549	1.42951	986	cad	No
HistoneH2Az	Histone H2A.z	P0C0S5	H2AFZ	0.313702	0.10722	2.92578	0.00343589	1.36848	1.0977	1.67736	986	cad	No
HIV2Rev	Protein Rev_HV2BE	P18093	Human-virus	0.0471776	0.115337	0.409041	0.68251	1.04831	0.805145	1.28015	986	cad	No
HMG1	High mobility group protein B1	P09429	HMGB1	0.0945814	0.099401	0.951514	0.341343	1.0992	0.891615	1.3238	986	cad	No
HMGR	3-hydroxy-3-methylglutaryl-coenzyme A reductase	P04035	HMGCR	0.148946	0.104134	1.43033	0.152623	1.16061	0.916653	1.39353	986	cad	No
hnRNPA2B1	Heterogeneous nuclear ribonucleoproteins A2/B1	P22626	HNRNPA2B1	0.171937	0.0948157	1.81338	0.0697734	1.1876	0.977152	1.43824	986	cad	No
hnRNPAB	Heterogeneous nuclear ribonucleoprotein A/B	Q99729	HNRNPAB	0.0287372	0.123582	0.232535	0.816123	1.02915	0.800132	1.29446	986	cad	No
hnRNPK	Heterogeneous nuclear ribonucleoprotein K	P61978	HNRNPK	-0.282496	0.186221	-1.51699	0.129268	0.7539	0.501208	1.03993	986	cad	No
HNRPQ	Heterogeneous nuclear ribonucleoprotein Q	O60506	SYNCRIP	-0.0225874	0.124004	-0.182151	0.855464	0.977666	0.739151	1.20474	986	cad	No
HO2	Heme oxygenase 2	P30519	HMOX2	0.0427828	0.106179	0.402932	0.686998	1.04371	0.825382	1.26243	986	cad	No
HPG	15-hydroxyprostaglandin dehydrogenase [NAD(+)]	P15428	HPGD	-0.449486	0.207745	-2.16365	0.0304913	0.637956	0.416625	0.920723	986	cad	No
HPLN1	Hyaluronan and proteoglycan link protein 1	P10915	HAPLN1	-0.0652555	0.129044	-0.505682	0.61308	0.936828	0.709862	1.17762	986	cad	No
HPVE7Type16	Protein E7_HPV16	P03129	Human-virus	0.176556	0.0935088	1.88813	0.0590091	1.1931	0.976794	1.42132	986	cad	No
HPVE7Type18	Protein E7_HPV18	P06788	Human-virus	-0.0198874	0.115661	-0.171946	0.86348	0.980309	0.739658	1.18321	986	cad	No
HSP40	DnaJ homolog subfamily B member 1	P25685	DNAJB1	-0.11579	0.136642	-0.847396	0.396774	0.890663	0.672915	1.1457	986	cad	No
HSP60	60 kDa heat shock protein, mitochondrial	P10809	HSPD1	-0.369674	0.12011	-3.0778	0.00208533	0.69096	0.545557	0.874495	986	cad	No
HSP70	Heat shock 70 kDa protein 1A	P0DMV8	HSPA1A	0.313674	0.122039	2.57027	0.0101619	1.36844	1.07857	1.7422	986	cad	No
HSP70protein8	Heat shock cognate 71 kDa protein	P11142	HSPA8	0.222594	0.0971989	2.29009	0.0220161	1.24931	1.01138	1.49638	986	cad	No
HSP90ab	Heat shock protein HSP 90-alpha/beta	P07900 P08238	HSP90AA1 HSP90AB1	-0.150364	0.118144	-1.27272	0.203118	0.860394	0.684576	1.08865	986	cad	No
HTRA2	Serine protease HTRA2, mitochondrial	O43464	HTRA2	-0.1396	0.124481	-1.12146	0.262091	0.869706	0.682431	1.11162	986	cad	No
HVEM	Tumor necrosis factor receptor superfamily member 14	Q92956	TNFRSF14	0.101143	0.103685	0.975489	0.329318	1.10644	0.885511	1.33848	986	cad	No
I309	C-C motif chemokine 1	P22362	CCL1	-0.113946	0.135386	-0.841635	0.399992	0.892306	0.673651	1.14085	986	cad	No
iC3b	Complement C3b, inactivated	P01024	C3	0.138396	0.120493	1.14858	0.250729	1.14843	0.898852	1.44069	986	cad	No
IDE	Insulin-degrading enzyme	P14735	IDE	-0.424247	0.180429	-2.35132	0.0187067	0.654262	0.451759	0.906641	986	cad	No
IDS	Iduronate 2-sulfatase	P22304	IDS	-0.209519	0.121824	-1.71985	0.0854595	0.810974	0.637513	1.0282	986	cad	No
IDUA	Alpha-L-iduronidase	P35475	IDUA	-0.021763	0.120232	-0.181007	0.856362	0.978472	0.771312	1.23646	986	cad	No
IF4A3	Eukaryotic initiation factor 4A-III	P38919	EIF4A3	0.164561	0.0908771	1.81081	0.0701698	1.17888	0.978906	1.41194	986	cad	No
IF4G2	Eukaryotic translation initiation factor 4 gamma 2	P78344	EIF4G2	-0.193856	0.116659	-1.66173	0.0965664	0.823777	0.658175	1.04126	986	cad	No
IFNaA	Interferon alpha-2	P01563	IFNA2	0.0413218	0.0983412	0.420188	0.674348	1.04219	0.815972	1.24015	986	cad	No
IFNg	Interferon gamma	P01579	IFNG	-0.0652878	0.115529	-0.565123	0.57199	0.936798	0.745711	1.17131	986	cad	No
IFNgR1	Interferon gamma receptor 1	P15260	IFNGR1	-0.00111113	0.125877	-0.00882713	0.992957	0.998889	0.761233	1.25366	986	cad	No
IFNlambda1	Interferon lambda-1	Q8IU54	IFNL1	0.00551542	0.133029	0.0414603	0.966929	1.00553	0.758936	1.26648	986	cad	No
IFNlambda2	Interferon lambda-2	Q8IZJ0	IFNL2	0.0718704	0.109342	0.6573	0.510988	1.07452	0.835022	1.29736	986	cad	No
IgD	Immunoglobulin D	P01880	IGHD IGK@ IGL@	0.0130635	0.121066	0.107905	0.914071	1.01315	0.797893	1.28342	986	cad	No
IgE	Immunoglobulin E	P01854	IGHE IGK@ IGL@	0.0927953	0.12418	0.747267	0.454903	1.09724	0.859939	1.4005	986	cad	No
IGFBP1	Insulin-like growth factor-binding protein 1	P08833	IGFBP1	-0.169011	0.123667	-1.36667	0.17173	0.844499	0.663112	1.07779	986	cad	No
IGFBP2	Insulin-like growth factor-binding protein 2	P18065	IGFBP2	-0.134522	0.125062	-1.07565	0.282086	0.874133	0.682723	1.11564	986	cad	No
IGFBP3	Insulin-like growth factor-binding protein 3	P17936	IGFBP3	-0.199381	0.116627	-1.70956	0.0873471	0.819238	0.651886	1.03048	986	cad	No
IGFBP4	Insulin-like growth factor-binding protein 4	P22692	IGFBP4	0.493406	0.126559	3.89864	9.67357e-05	1.63789	1.27895	2.10256	986	cad	No
IGFBP5	Insulin-like growth factor-binding protein 5	P24593	IGFBP5	0.0585143	0.117925	0.496198	0.619755	1.06026	0.84008	1.33365	986	cad	No
IGFBP6	Insulin-like growth factor-binding protein 6	P24592	IGFBP6	0.172746	0.126786	1.3625	0.17304	1.18856	0.918853	1.50954	986	cad	No
IGFBP7	Insulin-like growth factor-binding protein 7	Q16270	IGFBP7	0.129858	0.109758	1.18313	0.236757	1.13867	0.91134	1.4083	986	cad	No
IGFI	Insulin-like growth factor I	P05019	IGF1	-0.0470322	0.116913	-0.402285	0.687474	0.954057	0.751998	1.18967	986	cad	No
IGFIIreceptor	Cation-independent mannose-6-phosphate receptor	P11717	IGF2R	-0.150829	0.121751	-1.23883	0.21541	0.859995	0.677714	1.09259	986	cad	No
IGFIsR	Insulin-like growth factor 1 receptor	P08069	IGF1R	-0.120589	0.12074	-0.998746	0.317918	0.886398	0.700324	1.12514	986	cad	No
IgG	Immunoglobulin G	P01857	IGHG1 IGHG2 IGHG3 IGHG4 IGK@ IGL@	-0.140983	0.125458	-1.12374	0.261122	0.868504	0.679347	1.11111	986	cad	No
IgM	Immunoglobulin M	P01871	IGHM IGJ IGK@ IGL@	-0.129114	0.124511	-1.03697	0.299748	0.878873	0.686074	1.11815	986	cad	No
IL10	Interleukin-10	P22301	IL10	0.0673698	0.108393	0.621531	0.53425	1.06969	0.846748	1.31103	986	cad	No
IL10Rb	Interleukin-10 receptor subunit beta	Q08334	IL10RB	-0.259461	0.230619	-1.12506	0.260563	0.771467	0.468603	1.08886	986	cad	No
IL11	Interleukin-11	P20809	IL11	0.112228	0.0907984	1.23602	0.216452	1.11877	0.912458	1.31795	986	cad	No
IL11RA	Interleukin-11 receptor subunit alpha	Q14626	IL11RA	0.115117	0.125635	0.91628	0.35952	1.122	0.866862	1.41463	986	cad	No
IL12	Interleukin-12	P29459, P29460	IL12A IL12B	0.0969757	0.100934	0.960781	0.336662	1.10183	0.882493	1.32355	986	cad	No
IL12Rb1	Interleukin-12 receptor subunit beta-1	P42701	IL12RB1	-0.0158529	0.116981	-0.135518	0.892203	0.984272	0.746641	1.19646	986	cad	No
IL12RB2	Interleukin-12 receptor subunit beta-2	Q99665	IL12RB2	-0.196458	0.144057	-1.36375	0.172645	0.821636	0.601857	1.06078	986	cad	No
IL13	Interleukin-13	P35225	IL13	0.0461437	0.118211	0.390351	0.696277	1.04722	0.809057	1.29256	986	cad	No
IL13Ra1	Interleukin-13 receptor subunit alpha-1	P78552	IL13RA1	-0.139421	0.138158	-1.00915	0.312904	0.869861	0.658402	1.12399	986	cad	No
IL15Ra	Interleukin-15 receptor subunit alpha	Q13261	IL15RA	0.225141	0.0895537	2.51404	0.0119358	1.2525	1.05072	1.50164	986	cad	No
IL16	Interleukin-16	Q14005	IL16	0.154381	0.123548	1.24957	0.211457	1.16694	0.916033	1.48648	986	cad	No
IL17	Interleukin-17A	Q16552	IL17A	-0.0183745	0.125334	-0.146605	0.883444	0.981793	0.729225	1.20987	986	cad	No
IL17B	Interleukin-17B	Q9UHF5	IL17B	0.140646	0.0889758	1.58073	0.113941	1.15102	0.94338	1.36874	986	cad	No
IL17BR	Interleukin-17 receptor B	Q9NRM6	IL17RB	0.0582468	0.125103	0.46559	0.641509	1.05998	0.819224	1.33769	986	cad	No
IL17D	Interleukin-17D	Q8TAD2	IL17D	0.0555976	0.126182	0.440615	0.659492	1.05717	0.79595	1.31816	986	cad	No
IL17E	Interleukin-25	Q9H293	IL25	0.157045	0.10311	1.52308	0.127737	1.17005	0.938525	1.41397	986	cad	No
IL17F	Interleukin-17F	Q96PD4	IL17F	0.0193786	0.11265	0.172024	0.863419	1.01957	0.7883	1.23966	986	cad	No
IL17RC	Interleukin-17 receptor C	Q8NAC3	IL17RC	0.0770405	0.113669	0.67776	0.497924	1.08009	0.835344	1.31756	986	cad	No
IL17RD	Interleukin-17 receptor D	Q8NFM7	IL17RD	-0.0843407	0.139318	-0.605381	0.544926	0.919118	0.673025	1.16871	986	cad	No
IL17sR	Interleukin-17 receptor A	Q96F46	IL17RA	0.0356282	0.119914	0.297114	0.76638	1.03627	0.817548	1.30736	986	cad	No
IL18BPa	Interleukin-18-binding protein	O95998	IL18BP	-0.0699624	0.122724	-0.57008	0.568624	0.932429	0.735152	1.18975	986	cad	No
IL18Ra	Interleukin-18 receptor 1	Q13478	IL18R1	0.138096	0.118216	1.16817	0.242739	1.14809	0.901457	1.43406	986	cad	No
IL18Rb	Interleukin-18 receptor accessory protein	O95256	IL18RAP	0.237278	0.0878085	2.70222	0.00688777	1.26779	1.05416	1.49829	986	cad	No
IL19	Interleukin-19	Q9UHD0	IL19	0.0447137	0.120228	0.371907	0.709962	1.04573	0.823068	1.32109	986	cad	No
IL1a	Interleukin-1 alpha	P01583	IL1A	-0.202857	0.164781	-1.23107	0.218295	0.816395	0.568805	1.0882	986	cad	No
IL1b	Interleukin-1 beta	P01584	IL1B	0.00254773	0.122674	0.0207683	0.98343	1.00255	0.779896	1.25919	986	cad	No
IL1F7	Interleukin-37	Q9NZH6	IL37	-0.0991933	0.128173	-0.773902	0.438989	0.905568	0.688208	1.13625	986	cad	No
IL1R4	Interleukin-1 receptor-like 1	Q01638	IL1RL1	0.0738452	0.138302	0.533942	0.593382	1.07664	0.820716	1.41182	986	cad	No
IL1RAcP	Interleukin-1 Receptor accessory protein	Q9NPH3	IL1RAP	-0.253317	0.131069	-1.93269	0.0532744	0.776222	0.596509	0.998181	986	cad	No
IL1Rrp2	Interleukin-1 receptor-like 2	Q9HB29	IL1RL2	-0.24639	0.153931	-1.60065	0.109454	0.781617	0.570106	1.03088	986	cad	No
IL1sR9	X-linked interleukin-1 receptor accessory protein-like 2	Q9NP60	IL1RAPL2	-0.14595	0.160342	-0.910242	0.362695	0.864201	0.594406	1.11534	986	cad	No
IL1sRI	Interleukin-1 receptor type 1	P14778	IL1R1	-0.389093	0.116251	-3.347	0.000816916	0.677672	0.539188	0.851431	986	cad	No
IL2	Interleukin-2	P60568	IL2	-0.172489	0.118085	-1.46072	0.144093	0.841567	0.667854	1.05961	986	cad	No
IL20	Interleukin-20	Q9NYY1	IL20	0.0996345	0.111029	0.897374	0.369519	1.10477	0.865447	1.36501	986	cad	No
IL20Ra	Interleukin-20 receptor subunit alpha	Q9UHF4	IL20RA	0.0984872	0.109887	0.896263	0.370112	1.1035	0.856014	1.33675	986	cad	No
IL22	Interleukin-22	Q9GZX6	IL22	-0.034727	0.133031	-0.261045	0.794058	0.965869	0.730732	1.22624	986	cad	No
IL22BP	Interleukin-22 receptor subunit alpha-2	Q969J5	IL22RA2	-0.233221	0.12307	-1.89503	0.058088	0.791979	0.622401	1.00915	986	cad	No
IL22RA1	Interleukin-22 receptor subunit alpha-1	Q8N6P7	IL22RA1	-0.124258	0.152612	-0.814208	0.415526	0.883152	0.624214	1.13629	986	cad	No
IL23	Interleukin-23	P29460, Q9NPF7	IL12B IL23A	0.0833834	0.100219	0.832011	0.405403	1.08696	0.86359	1.30121	986	cad	No
IL23R	Interleukin-23 receptor	Q5VWK5	IL23R	0.00416867	0.116384	0.0358183	0.971427	1.00418	0.791859	1.25062	986	cad	No
IL24	Interleukin-24	Q13007	IL24	0.0252642	0.120555	0.209566	0.834007	1.02559	0.783082	1.26779	986	cad	No
IL27	Interleukin-27	Q8NEV9 Q14213	IL27 EBI3	0.0803764	0.0965553	0.832439	0.405161	1.08369	0.875002	1.29013	986	cad	No
IL2sRa	Interleukin-2 receptor subunit alpha	P01589	IL2RA	-0.15427	0.139429	-1.10644	0.268536	0.857041	0.628824	1.09305	986	cad	No
IL2sRg	Cytokine receptor common subunit gamma	P31785	IL2RG	0.0350619	0.0976255	0.359147	0.719485	1.03568	0.843733	1.26497	986	cad	No
IL3	Interleukin-3	P08700	IL3	-0.341679	0.207565	-1.64613	0.0997372	0.710576	0.454159	1.0079	986	cad	No
IL34	Interleukin-34	Q6ZMJ4	IL34	-0.0694311	0.138995	-0.499523	0.617411	0.932924	0.659817	1.14798	986	cad	No
IL3Ra	Interleukin-3 receptor subunit alpha	P26951	IL3RA	-0.0957805	0.143656	-0.666736	0.504941	0.908663	0.664771	1.16225	986	cad	No
IL4	Interleukin-4	P05112	IL4	-0.0479773	0.167385	-0.286628	0.774397	0.953155	0.64405	1.2381	986	cad	No
IL4sR	Interleukin-4 receptor subunit alpha	P24394	IL4R	-0.0658378	0.134094	-0.490981	0.62344	0.936283	0.687691	1.17767	986	cad	No
IL5	Interleukin-5	P05113	IL5	-0.0810201	0.128483	-0.630589	0.528309	0.922175	0.71302	1.17895	986	cad	No
IL5Ra	Interleukin-5 receptor subunit alpha	Q01344	IL5RA	-0.304074	0.12661	-2.40165	0.0163212	0.737806	0.573253	0.942029	986	cad	No
IL6	Interleukin-6	P05231	IL6	-0.0433982	0.131065	-0.33112	0.740554	0.95753	0.713843	1.1992	986	cad	No
IL6sRa	Interleukin-6 receptor subunit alpha	P08887	IL6R	-0.0984387	0.123155	-0.799308	0.424112	0.906251	0.711276	1.15378	986	cad	No
IL7	Interleukin-7	P13232	IL7	0.115045	0.0932728	1.23343	0.217416	1.12192	0.914921	1.33364	986	cad	No
IL7Ra	Interleukin-7 receptor subunit alpha	P16871	IL7R	-0.125891	0.153731	-0.818905	0.41284	0.881711	0.622825	1.13564	986	cad	No
IL8	Interleukin-8	P10145	CXCL8	0.073923	0.114374	0.646325	0.518069	1.07672	0.831456	1.309	986	cad	No
ILT2	Leukocyte immunoglobulin-like receptor subfamily B member 1	Q8NHL6	LILRB1	-0.0328028	0.111766	-0.293494	0.769144	0.967729	0.792418	1.23688	986	cad	No
ILT4	Leukocyte immunoglobulin-like receptor subfamily B member 2	Q8N423	LILRB2	0.0338195	0.121049	0.279386	0.779948	1.0344	0.817504	1.31474	986	cad	No
IMB1	Importin subunit beta-1	Q14974	KPNB1	-0.266608	0.1123	-2.37407	0.0175933	0.765973	0.616686	0.959697	986	cad	No
IMDH1	Inosine-5'-monophosphate dehydrogenase 1	P20839	IMPDH1	-0.0865628	0.142979	-0.605422	0.544899	0.917078	0.680809	1.1874	986	cad	No
IMDH2	Inosine-5'-monophosphate dehydrogenase 2	P12268	IMPDH2	-0.132367	0.133114	-0.994387	0.320034	0.876019	0.658977	1.10466	986	cad	No
ING1	Inhibitor of growth protein 1	Q9UK53	ING1	-0.165068	0.11358	-1.45332	0.146136	0.847836	0.680185	1.06314	986	cad	No
Insulin	Insulin	P01308	INS	0.117696	0.102609	1.14703	0.251368	1.1249	0.902003	1.36097	986	cad	No
Integrina1b1	Integrin alpha-I: beta-1 complex	P56199, P05556	ITGA1 ITGB1	-0.0381414	0.126873	-0.300627	0.763699	0.962577	0.749377	1.23293	986	cad	No
IntegrinaVb5	Integrin alpha-V: beta-5 complex	P06756, P18084	ITGAV ITGB5	-0.293177	0.143545	-2.0424	0.0411117	0.74589	0.55799	0.977417	986	cad	No
IP10	C-X-C motif chemokine 10	P02778	CXCL10	0.213126	0.0971818	2.19306	0.028303	1.23754	1.01985	1.49885	986	cad	No
IR	Insulin receptor	P06213	INSR	-0.0450741	0.119403	-0.377496	0.705805	0.955927	0.754635	1.20485	986	cad	No
ITAC	C-X-C motif chemokine 11	O14625	CXCL11	0.129073	0.121223	1.06476	0.286986	1.13777	0.892635	1.43606	986	cad	No
ITIheavychainH4	Inter-alpha-trypsin inhibitor heavy chain H4	Q14624	ITIH4	0.22236	0.127594	1.74271	0.0813845	1.24902	0.977053	1.61019	986	cad	No
JAG1	Protein jagged-1	P78504	JAG1	-0.142566	0.126041	-1.13111	0.25801	0.867131	0.676117	1.10887	986	cad	No
JAG2	Protein jagged-2	Q9Y219	JAG2	-0.0704265	0.148025	-0.475774	0.634236	0.931996	0.674536	1.20886	986	cad	No
JAK2	Tyrosine-protein kinase JAK2	O60674	JAK2	0.125467	0.128567	0.975889	0.32912	1.13368	0.883459	1.46175	986	cad	No
JAMB	Junctional adhesion molecule B	P57087	JAM2	0.0707326	0.114231	0.619207	0.53578	1.07329	0.851351	1.33249	986	cad	No
JAMC	Junctional adhesion molecule C	Q9BX67	JAM3	-0.10388	0.124678	-0.833186	0.40474	0.901334	0.707073	1.14662	986	cad	No
JAML1	Junctional adhesion molecule-like	Q86YT9	AMICA1	0.0648396	0.113589	0.570824	0.568119	1.06699	0.823873	1.30009	986	cad	No
Kallikrein11	Kallikrein-11	Q9UBX7	KLK11	0.14796	0.118135	1.25247	0.210399	1.15947	0.917755	1.46493	986	cad	No
kallikrein12	Kallikrein-12	Q9UKR0	KLK12	0.15542	0.118148	1.31546	0.188355	1.16815	0.920528	1.46434	986	cad	No
kallikrein13	Kallikrein-13	Q9UKR3	KLK13	0.0785155	0.114025	0.688582	0.491086	1.08168	0.841467	1.32107	986	cad	No
kallikrein14	Kallikrein-14	Q9P0G3	KLK14	0.063589	0.100506	0.632686	0.526938	1.06565	0.852683	1.2815	986	cad	No
Kallikrein4	Kallikrein-4	Q9Y5K2	KLK4	0.100003	0.109946	0.90956	0.363054	1.10517	0.853821	1.33187	986	cad	No
kallikrein5	Kallikrein-5	Q9Y337	KLK5	0.0890006	0.122931	0.723987	0.469074	1.09308	0.840482	1.36793	986	cad	No
Kallikrein6	Kallikrein-6	Q92876	KLK6	-0.150015	0.144789	-1.0361	0.300157	0.860695	0.630924	1.10204	986	cad	No
Kallikrein7	Kallikrein-7	P49862	KLK7	-0.0111176	0.125014	-0.0889309	0.929137	0.988944	0.771835	1.2601	986	cad	No
kallikrein8	Kallikrein-8	O60259	KLK8	-0.0763901	0.120125	-0.635919	0.524829	0.926455	0.729907	1.16966	986	cad	No
Kallistatin	Kallistatin	P29622	SERPINA4	-0.200937	0.123944	-1.6212	0.104976	0.817964	0.644018	1.04799	986	cad	No
Karyopherina2	Importin subunit alpha-1	P52292	KPNA2	0.128765	0.0946992	1.35972	0.173917	1.13742	0.91494	1.3558	986	cad	No
Keratin18	Keratin, type I cytoskeletal 18	P05783	KRT18	0.0228064	0.114442	0.199282	0.842042	1.02307	0.799207	1.25932	986	cad	No
KI2L4	Killer cell immunoglobulin-like receptor 2DL4	Q99706	KIR2DL4	0.0984699	0.119309	0.825332	0.409183	1.10348	0.853351	1.36187	986	cad	No
KI3L2	Killer cell immunoglobulin-like receptor 3DL2	P43630	KIR3DL2	0.00562621	0.11019	0.0510592	0.959278	1.00564	0.791707	1.22678	986	cad	No
KI3S1	Killer cell immunoglobulin-like receptor 3DS1	Q14943	KIR3DS1	0.0573996	0.102581	0.559553	0.575784	1.05908	0.850508	1.28763	986	cad	No
KIF23	Kinesin-like protein KIF23	Q02241	KIF23	0.00740828	0.112609	0.0657879	0.947547	1.00744	0.785967	1.23657	986	cad	No
KininogenHMW	Kininogen-1	P01042	KNG1	-0.0839049	0.117571	-0.713655	0.475441	0.919519	0.73345	1.16435	986	cad	No
KIRR3	Kin of IRRE-like protein 3	Q8IZU9	KIRREL3	0.0905826	0.088465	1.02394	0.305865	1.09481	0.904963	1.3003	986	cad	No
KLRF1	Killer cell lectin-like receptor subfamily F member 1	Q9NZS2	KLRF1	1.69391e-05	0.118513	0.00014293	0.999886	1.00002	0.756289	1.22511	986	cad	No
KPCI	Protein kinase C iota type	P41743	PRKCI	-0.27317	0.119544	-2.28509	0.0223074	0.760963	0.600865	0.958959	986	cad	No
KPCT	Protein kinase C theta type	Q04759	PRKCQ	-0.165872	0.127985	-1.29602	0.194967	0.847155	0.65716	1.08457	986	cad	No
Kras	GTPase KRas	P01116	KRAS	-0.124949	0.150912	-0.827964	0.407691	0.882542	0.646661	1.16015	986	cad	No
KREM2	Kremen protein 2	Q8NCW0	KREMEN2	0.0376068	0.119909	0.313628	0.753803	1.03832	0.796556	1.27707	986	cad	No
Ku70	X-ray repair cross-complementing protein 6	P12956	XRCC6	-0.0429608	0.131057	-0.327802	0.743062	0.957949	0.696155	1.18174	986	cad	No
KYNU	Kynureninase	Q16719	KYNU	0.195145	0.117935	1.65468	0.0979893	1.21549	0.956462	1.51747	986	cad	No
Lactoferrin	Lactotransferrin	P02788	LTF	0.0959829	0.129334	0.742131	0.458008	1.10074	0.857735	1.42294	986	cad	No
LAG1	C-C motif chemokine 4-like	Q8NHW4	CCL4L1	0.116808	0.116509	1.00256	0.316071	1.1239	0.8815	1.39379	986	cad	No
LaminB1	Lamin-B1	P20700	LMNB1	0.0817367	0.0990152	0.825497	0.40909	1.08517	0.876558	1.30203	986	cad	No
Laminin	Laminin	P25391, P07942, P11047	LAMA1 LAMB1 LAMC1	-0.0654356	0.123844	-0.52837	0.597243	0.936659	0.734582	1.19444	986	cad	No
Layilin	Layilin	Q6UX15	LAYN	0.13769	0.113852	1.20939	0.226515	1.14762	0.905318	1.41343	986	cad	No
LCK	Tyrosine-protein kinase Lck	P06239	LCK	-0.0152785	0.12412	-0.123095	0.902032	0.984838	0.748939	1.22614	986	cad	No
LCMT1	Leucine carboxyl methyltransferase 1	Q9UIC8	LCMT1	-0.276873	0.19359	-1.43021	0.152657	0.758151	0.504159	1.04022	986	cad	No
LD78beta	C-C motif chemokine 3-like 1	P16619	CCL3L1	-0.0856571	0.13054	-0.656175	0.511711	0.917909	0.687586	1.14514	986	cad	No
LDHH1	L-lactate dehydrogenase B chain	P07195	LDHB	0.0490374	0.124703	0.393234	0.694146	1.05026	0.817091	1.3315	986	cad	No
LEAP1	Hepcidin	P81172	HAMP	-0.0755326	0.131246	-0.575504	0.564951	0.92725	0.722525	1.21034	986	cad	No
Leptin	Leptin	P41159	LEP	0.601438	0.153017	3.93053	8.47588e-05	1.82474	1.35764	2.47591	986	cad	No
LG3BP	Galectin-3-binding protein	Q08380	LGALS3BP	0.38141	0.118265	3.22504	0.00125955	1.46435	1.16037	1.84619	986	cad	No
LGMN	Legumain	Q99538	LGMN	0.0458508	0.101939	0.449785	0.652865	1.04692	0.837759	1.26301	986	cad	No
LIFsR	Leukemia inhibitory factor receptor	P42702	LIFR	-0.0621471	0.139166	-0.446567	0.655188	0.939745	0.695945	1.20363	986	cad	No
LIGHT	Tumor necrosis factor ligand superfamily member 14	O43557	TNFSF14	0.0574832	0.107421	0.535122	0.592566	1.05917	0.840634	1.28731	986	cad	No
LIMPII	Lysosome membrane protein 2	Q14108	SCARB2	0.0670192	0.115272	0.581401	0.56097	1.06932	0.834082	1.31825	986	cad	No
LIN7B	Protein lin-7 homolog B	Q9HAP6	LIN7B	0.154078	0.0817932	1.88375	0.0595987	1.16658	0.990978	1.3774	986	cad	No
LivinB	Baculoviral IAP repeat-containing protein 7 Isoform beta	Q96CA5	BIRC7	0.144917	0.0995853	1.4552	0.145613	1.15594	0.92386	1.38002	986	cad	No
LKHA4	Leukotriene A-4 hydrolase	P09960	LTA4H	0.0934437	0.104661	0.89282	0.371953	1.09795	0.874235	1.33112	986	cad	No
LRIG3	Leucine-rich repeats and immunoglobulin-like domains protein 3	Q6UXM1	LRIG3	-0.21246	0.119722	-1.77461	0.0759627	0.808593	0.639967	1.02392	986	cad	No
LRP8	Low-density lipoprotein receptor-related protein 8	Q14114	LRP8	0.115868	0.1023	1.13263	0.25737	1.12285	0.885773	1.34597	986	cad	No
LRRT1	Leucine-rich repeat transmembrane neuronal protein 1	Q86UE6	LRRTM1	0.162507	0.0978479	1.66081	0.0967515	1.17646	0.956641	1.41249	986	cad	No
LRRT3	Leucine-rich repeat transmembrane neuronal protein 3	Q86VH5	LRRTM3	0.150329	0.101107	1.48684	0.137057	1.16222	0.935769	1.40087	986	cad	No
LSAMP	Limbic system-associated membrane protein	Q13449	LSAMP	-0.102912	0.134621	-0.764453	0.444598	0.902207	0.692524	1.17455	986	cad	No
Luteinizinghormone	Luteinizing hormone	P01215, P01229	CGA LHB	-0.544867	0.234094	-2.32756	0.0199355	0.579919	0.368385	0.924923	986	cad	No
LY86	Lymphocyte antigen 86	O95711	LY86	-0.284311	0.188547	-1.5079	0.13158	0.752533	0.505926	1.02363	986	cad	No
LY9	T-lymphocyte surface antigen Ly-9	Q9HBG7	LY9	-0.139232	0.117882	-1.18111	0.237559	0.870026	0.689619	1.09521	986	cad	No
Lymphotactin	Lymphotactin	P47992	XCL1	0.242714	0.0848068	2.86196	0.0042103	1.2747	1.06898	1.50266	986	cad	No
Lymphotoxina1b2	Lymphotoxin alpha1:beta2	P01374, Q06643	LTA LTB	0.0796303	0.123511	0.644721	0.519108	1.08289	0.839267	1.36326	986	cad	No
Lymphotoxina2b1	Lymphotoxin alpha2:beta1	P01374, Q06643	LTA LTB	-0.0311588	0.12071	-0.25813	0.796307	0.969322	0.766401	1.22836	986	cad	No
LymphotoxinbR	Tumor necrosis factor receptor superfamily member 3	P36941	LTBR	-0.0412615	0.122289	-0.337409	0.735808	0.959578	0.747033	1.2062	986	cad	No
LYN	Tyrosine-protein kinase Lyn	P07948	LYN	-0.202869	0.108874	-1.86334	0.062414	0.816385	0.662557	1.01761	986	cad	No
LYNB	Tyrosine-protein kinase Lyn, isoform B	P07948	LYN	-0.255244	0.104659	-2.4388	0.0147361	0.774728	0.633043	0.957446	986	cad	No
Lysozyme	Lysozyme C	P61626	LYZ	-0.141369	0.117237	-1.20585	0.227877	0.868169	0.689557	1.09272	986	cad	No
LYVE1	Lymphatic vessel endothelial hyaluronic acid receptor 1	Q9Y5Y7	LYVE1	0.0964433	0.107646	0.895929	0.370291	1.10125	0.88078	1.35578	986	cad	No
M2PK	Pyruvate kinase PKM	P14618	PKM2	-0.177219	0.105196	-1.68466	0.092054	0.837596	0.685643	1.03877	986	cad	No
Macrophagemannosereceptor	Macrophage mannose receptor 1	P22897	MRC1	0.181967	0.123329	1.47545	0.140091	1.19957	0.942551	1.52943	986	cad	No
Macrophagescavengerreceptor	Macrophage scavenger receptor types I and II	P21757	MSR1	-0.0171326	0.13362	-0.128219	0.897976	0.983013	0.721634	1.224	986	cad	No
Mammaglobin2	Mammaglobin-B	O75556	SCGB2A1	-0.37051	0.153222	-2.41812	0.0156008	0.690382	0.507604	0.922146	986	cad	No
MAPK14	Mitogen-activated protein kinase 14	Q16539	MAPK14	-0.216968	0.124393	-1.74421	0.0811233	0.804956	0.630472	1.02706	986	cad	No
MAPK2	MAP kinase-activated protein kinase 2	P49137	MAPKAPK2	-0.112328	0.115145	-0.975527	0.329299	0.893751	0.715101	1.12343	986	cad	No
MAPK5	MAP kinase-activated protein kinase 5	Q8IW41	MAPKAPK5	-0.126269	0.151587	-0.832981	0.404855	0.881378	0.638086	1.15479	986	cad	No
MAPKAPK3	MAP kinase-activated protein kinase 3	Q16644	MAPKAPK3	-0.321953	0.125463	-2.56611	0.0102845	0.724732	0.565253	0.925082	986	cad	No
Marapsin	Serine protease 27	Q9BQR3	PRSS27	-0.140022	0.132191	-1.05924	0.289492	0.869339	0.655743	1.10204	986	cad	No
MASP3	Mannan-binding lectin serine protease 1	P48740	MASP1	-0.205771	0.148525	-1.38543	0.16592	0.814019	0.600477	1.05345	986	cad	No
MATK	Megakaryocyte-associated tyrosine-protein kinase	P42679	MATK	0.163982	0.109246	1.50104	0.133346	1.17819	0.926237	1.43301	986	cad	No
MATN2	Matrilin-2	O00339	MATN2	-0.0432763	0.121797	-0.355316	0.722353	0.957647	0.753358	1.21534	986	cad	No
MATN3	Matrilin-3	O15232	MATN3	0.140954	0.095675	1.47325	0.140683	1.15137	0.927635	1.36745	986	cad	No
MBD4	Methyl-CpG-binding domain protein 4	O95243	MBD4	-0.00405963	0.124995	-0.0324782	0.974091	0.995949	0.751565	1.2348	986	cad	No
MBL	Mannose-binding protein C	P11226	MBL2	-0.0924731	0.124613	-0.742083	0.458037	0.911674	0.718954	1.17268	986	cad	No
MCP1	C-C motif chemokine 2	P13500	CCL2	0.105246	0.107904	0.975366	0.329379	1.11098	0.883804	1.35394	986	cad	No
MCP2	C-C motif chemokine 8	P80075	CCL8	-0.423517	0.195864	-2.1623	0.0305951	0.65474	0.433598	0.925953	986	cad	No
MCP3	C-C motif chemokine 7	P80098	CCL7	-0.0519423	0.127592	-0.407096	0.683938	0.949384	0.727935	1.19733	986	cad	No
MCP4	C-C motif chemokine 13	Q99616	CCL13	0.0370403	0.120831	0.306547	0.759188	1.03773	0.799052	1.28855	986	cad	No
MCSFR	Macrophage colony-stimulating factor 1 receptor	P07333	CSF1R	0.294052	0.109012	2.69742	0.00698798	1.34185	1.07974	1.65749	986	cad	No
MDC	C-C motif chemokine 22	O00626	CCL22	0.27187	0.119685	2.27155	0.0231136	1.31242	1.03601	1.65725	986	cad	No
MDHC	Malate dehydrogenase, cytoplasmic	P40925	MDH1	-0.0243087	0.122604	-0.198271	0.842833	0.975984	0.768135	1.24233	986	cad	No
MDM2	E3 ubiquitin-protein ligase Mdm2	Q00987	MDM2	0.107574	0.0936181	1.14907	0.250525	1.11357	0.903661	1.32023	986	cad	No
MED1	Mediator of RNA polymerase II transcription subunit 1	Q15648	MED1	0.0780255	0.123114	0.633765	0.526234	1.08115	0.824792	1.34448	986	cad	No
MEK1	Dual specificity mitogen-activated protein kinase kinase 1	Q02750	MAP2K1	-0.176696	0.14239	-1.24093	0.21463	0.838034	0.627602	1.09375	986	cad	No
MEPE	Matrix extracellular phosphoglycoprotein	Q9NQ76	MEPE	0.0550256	0.106624	0.516073	0.605804	1.05657	0.829133	1.274	986	cad	No
Mesothelin	Mesothelin	Q13421	MSLN	0.0297598	0.124654	0.238739	0.811308	1.03021	0.787683	1.28976	986	cad	No
Met	Hepatocyte growth factor receptor	P08581	MET	-0.393783	0.124075	-3.17375	0.00150481	0.6745	0.52802	0.859698	986	cad	No
METAP1	Methionine aminopeptidase 1	P53582	METAP1	-0.134366	0.122043	-1.10097	0.27091	0.87427	0.689669	1.11334	986	cad	No
MFGM	Lactadherin	Q08431	MFGE8	-0.00564865	0.135271	-0.0417582	0.966691	0.994367	0.753289	1.26478	986	cad	No
MFRP	Membrane frizzled-related protein	Q9BY79	MFRP	0.132049	0.109089	1.21047	0.226098	1.14116	0.904252	1.39269	986	cad	No
MIA	Melanoma-derived growth regulatory protein	Q16674	MIA	0.155881	0.122731	1.2701	0.204048	1.16869	0.918356	1.48621	986	cad	No
MICA	MHC class I polypeptide-related sequence A	Q29983	MICA	0.28139	0.128053	2.19745	0.0279886	1.32497	1.03798	1.71637	986	cad	No
MICB	MHC class I polypeptide-related sequence B	Q29980	MICB	0.0178493	0.119564	0.149286	0.881328	1.01801	0.779367	1.25594	986	cad	No
Midkine	Midkine	P21741	MDK	-0.0359088	0.126429	-0.284024	0.776392	0.964728	0.750651	1.23235	986	cad	No
MIF	Macrophage migration inhibitory factor	P14174	MIF	-0.00679592	0.12878	-0.0527715	0.957914	0.993227	0.756059	1.2534	986	cad	No
MIP1a	C-C motif chemokine 3	P10147	CCL3	0.0108413	0.129257	0.0838741	0.933157	1.0109	0.765562	1.25901	986	cad	No
MIP3a	C-C motif chemokine 20	P78556	CCL20	-0.183825	0.192056	-0.95714	0.338496	0.832082	0.541809	1.12595	986	cad	No
MIP3b	C-C motif chemokine 19	Q99731	CCL19	0.108935	0.115699	0.941541	0.346428	1.11509	0.870662	1.37636	986	cad	No
MIP5	C-C motif chemokine 15	Q16663	CCL15	0.100177	0.12	0.834805	0.403828	1.10537	0.868009	1.39149	986	cad	No
MIS	Muellerian-inhibiting factor	P03971	AMH	-0.362408	0.129956	-2.78869	0.00529218	0.695998	0.538767	0.897223	986	cad	No
MK01	Mitogen-activated protein kinase 1	P28482	MAPK1	-0.155506	0.11083	-1.40311	0.160584	0.855982	0.690018	1.06587	986	cad	No
MK08	Mitogen-activated protein kinase 8	P45983	MAPK8	-0.0814748	0.140809	-0.578618	0.562847	0.921756	0.687237	1.18733	986	cad	No
MK11	Mitogen-activated protein kinase 11	Q15759	MAPK11	0.0363557	0.125263	0.290234	0.771637	1.03702	0.785912	1.28463	986	cad	No
MK12	Mitogen-activated protein kinase 12	P53778	MAPK12	0.096901	0.117995	0.821229	0.411516	1.10175	0.858475	1.36952	986	cad	No
MK13	Mitogen-activated protein kinase 13	O15264	MAPK13	-0.0724139	0.122373	-0.591747	0.55402	0.930146	0.710339	1.15589	986	cad	No
MMEL2	Membrane metallo-endopeptidase-like 1	Q495T6	MMEL1	0.0729859	0.122227	0.597135	0.550417	1.07572	0.811921	1.32276	986	cad	No
MMP1	Interstitial collagenase	P03956	MMP1	0.152584	0.109676	1.39123	0.164157	1.16484	0.932279	1.43738	986	cad	No
MMP10	Stromelysin-2	P09238	MMP10	0.187155	0.0970416	1.92861	0.0537798	1.20581	0.979009	1.4406	986	cad	No
MMP12	Macrophage metalloelastase	P39900	MMP12	0.374485	0.124808	3.0005	0.00269537	1.45424	1.13264	1.84906	986	cad	No
MMP13	Collagenase 3	P45452	MMP13	-0.264373	0.164945	-1.6028	0.10898	0.767687	0.537857	1.02801	986	cad	No
MMP14	Matrix metalloproteinase-14	P50281	MMP14	-0.456754	0.206363	-2.21336	0.026873	0.633336	0.407537	0.912658	986	cad	No
MMP16	Matrix metalloproteinase-16	P51512	MMP16	-0.140667	0.15988	-0.879825	0.378954	0.868779	0.606544	1.14049	986	cad	No
MMP17	Matrix metalloproteinase-17	Q9ULZ9	MMP17	0.0875062	0.107859	0.8113	0.417194	1.09145	0.849316	1.31585	986	cad	No
MMP2	72 kDa type IV collagenase	P08253	MMP2	-0.0643928	0.124888	-0.515606	0.60613	0.937637	0.734533	1.19889	986	cad	No
MMP3	Stromelysin-1	P08254	MMP3	-0.250671	0.227658	-1.10108	0.27086	0.778279	0.465421	1.06702	986	cad	No
MMP7	Matrilysin	P09237	MMP7	0.408892	0.118204	3.4592	0.000541786	1.50515	1.19549	1.90298	986	cad	No
MMP8	Neutrophil collagenase	P22894	MMP8	0.0360605	0.123677	0.29157	0.770616	1.03672	0.807787	1.31287	986	cad	No
MMP9	Matrix metalloproteinase-9	P14780	MMP9	0.152728	0.119359	1.27956	0.200699	1.16501	0.918119	1.46746	986	cad	No
MnSOD	Superoxide dismutase [Mn], mitochondrial	P04179	SOD2	-0.179227	0.12703	-1.4109	0.158274	0.835916	0.6521	1.07402	986	cad	No
MO2R1	Cell surface glycoprotein CD200 receptor 1	Q8TD46	CD200R1	-0.0157009	0.129332	-0.1214	0.903374	0.984422	0.745167	1.23966	986	cad	No
Moesin	Moesin	P26038	MSN	-0.369816	0.15198	-2.43332	0.0149612	0.690861	0.50814	0.920493	986	cad	No
MOZ	Histone acetyltransferase KAT6A	Q92794	KAT6A	0.0111004	0.106916	0.103824	0.917309	1.01116	0.773147	1.22367	986	cad	No
MP2K2	Dual specificity mitogen-activated protein kinase kinase 2	P36507	MAP2K2	-0.00485577	0.112879	-0.0430173	0.965688	0.995156	0.798557	1.24428	986	cad	No
MP2K4	Dual specificity mitogen-activated protein kinase kinase 4	P45985	MAP2K4	-0.270962	0.122897	-2.2048	0.0274681	0.762645	0.599245	0.970883	986	cad	No
MPIF1	C-C motif chemokine 23	P55773	CCL23	-0.11713	0.124576	-0.940232	0.347099	0.88947	0.694481	1.13237	986	cad	No
MRC2	C-type mannose receptor 2	Q9UBG0	MRC2	0.107944	0.123038	0.877321	0.380312	1.11399	0.876135	1.41982	986	cad	No
MRCKB	Serine/threonine-protein kinase MRCK beta	Q9Y5S2	CDC42BPB	0.0114439	0.128429	0.0891075	0.928996	1.01151	0.768311	1.26963	986	cad	No
MSP	Hepatocyte growth factor-like protein	P26927	MST1	0.157868	0.144437	1.09299	0.274398	1.17101	0.900971	1.58975	986	cad	No
MSPR	Macrophage-stimulating protein receptor	Q04912	MST1R	0.000132416	0.119983	0.00110362	0.999119	1.00013	0.752002	1.22089	986	cad	No
Myeloperoxidase	Myeloperoxidase	P05164	MPO	0.187958	0.128384	1.46404	0.143184	1.20678	0.940793	1.55641	986	cad	No
Myoglobin	Myoglobin	P02144	MB	-0.00688891	0.134532	-0.0512065	0.959161	0.993135	0.762659	1.29336	986	cad	No
Myokinasehuman	Adenylate kinase isoenzyme 1	P00568	AK1	-0.0280071	0.120865	-0.231722	0.816754	0.972381	0.765708	1.22965	986	cad	No
NACA	Nascent polypeptide-associated complex subunit alpha	Q13765	NACA	-0.104305	0.126761	-0.822849	0.410594	0.90095	0.694108	1.13981	986	cad	No
NADPHP450Oxidoreductase	NADPH--cytochrome P450 reductase	P16435	POR	0.12109	0.124404	0.973359	0.330375	1.12873	0.877822	1.4318	986	cad	No
NAGK	N-acetyl-D-glucosamine kinase	Q9UJ70	NAGK	0.0720245	0.117492	0.613017	0.539865	1.07468	0.851383	1.35011	986	cad	No
NANOG	Homeobox protein NANOG	Q9H9S0	NANOG	-0.127567	0.141912	-0.898914	0.368698	0.880234	0.6378	1.12027	986	cad	No
NAP2	Neutrophil-activating peptide 2	P02775	PPBP	-0.00459197	0.118419	-0.0387774	0.969068	0.995419	0.787609	1.25293	986	cad	No
NCAM120	Neural cell adhesion molecule 1, 120 kDa isoform	P13591	NCAM1	-0.101571	0.121531	-0.835764	0.403288	0.903417	0.711817	1.14697	986	cad	No
NCAML1	Neural cell adhesion molecule L1	P32004	L1CAM	-0.163444	0.125615	-1.30115	0.193207	0.849214	0.662769	1.08523	986	cad	No
NCC27	Chloride intracellular channel protein 1	O00299	CLIC1	-0.308212	0.115739	-2.66298	0.00774516	0.73476	0.586129	0.924287	986	cad	No
NCK1	Cytoplasmic protein NCK1	P16333	NCK1	-0.207819	0.162035	-1.28256	0.199647	0.812354	0.56898	1.07099	986	cad	No
NDPkinaseB	Nucleoside diphosphate kinase B	P22392	NME2	-0.219454	0.106091	-2.06856	0.0385878	0.802957	0.6553	0.995939	986	cad	No
Nectinlikeprotein1	Cell adhesion molecule 3	Q8N126	CADM3	-0.247426	0.173709	-1.42437	0.154339	0.780808	0.537492	1.05699	986	cad	No
Nectinlikeprotein2	Cell adhesion molecule 1	Q9BY67	CADM1	-0.0122183	0.118476	-0.103129	0.91786	0.987856	0.780215	1.24138	986	cad	No
NET4	Netrin-4	Q9HB63	NTN4	0.178941	0.0983712	1.81904	0.0689049	1.19595	0.975742	1.44438	986	cad	No
Neurotrophin3	Neurotrophin-3	P20783	NTF3	-0.0349083	0.121396	-0.287558	0.773685	0.965694	0.742229	1.19812	986	cad	No
Neurotrophin5	Neurotrophin-4	P34130	NTF4	0.140451	0.0959788	1.46336	0.14337	1.15079	0.929733	1.36842	986	cad	No
NG36	Histone-lysine N-methyltransferase EHMT2	Q96KQ7	EHMT2	-0.0894589	0.124419	-0.719012	0.472134	0.914426	0.715972	1.15966	986	cad	No
NID2	Nidogen-2	Q14112	NID2	0.0996364	0.114759	0.868226	0.385271	1.10477	0.873555	1.37194	986	cad	No
Nidogen	Nidogen-1	P14543	NID1	0.0747203	0.132681	0.563157	0.573328	1.07758	0.82671	1.39046	986	cad	No
NKG2D	NKG2-D type II integral membrane protein	P26718	KLRK1	0.07027	0.112185	0.626377	0.531067	1.0728	0.836052	1.30899	986	cad	No
NKp30	Natural cytotoxicity triggering receptor 3	O14931	NCR3	0.186785	0.0960784	1.94409	0.051885	1.20537	0.995557	1.45815	986	cad	No
NKp44	Natural cytotoxicity triggering receptor 2	O95944	NCR2	-0.0341714	0.126463	-0.270209	0.786999	0.966406	0.715371	1.19028	986	cad	No
NKp46	Natural cytotoxicity triggering receptor 1	O76036	NCR1	-0.138333	0.139111	-0.994409	0.320024	0.870808	0.644229	1.11128	986	cad	No
NLGNX	Neuroligin-4, X-linked	Q8N0W4	NLGN4X	0.0272821	0.126515	0.215642	0.829267	1.02766	0.785079	1.29073	986	cad	No
NMT1	Glycylpeptide N-tetradecanoyltransferase 1	P30419	NMT1	-0.23438	0.14291	-1.64005	0.100995	0.791061	0.594759	1.03776	986	cad	No
NogoReceptor	Reticulon-4 receptor	Q9BZR6	RTN4R	0.194675	0.124193	1.56752	0.116993	1.21492	0.953294	1.55223	986	cad	No
NOTC2	Neurogenic locus notch homolog protein 2	Q04721	NOTCH2	-0.0645514	0.131966	-0.489153	0.624734	0.937488	0.702881	1.18391	986	cad	No
Notch1	Neurogenic locus notch homolog protein 1	P46531	NOTCH1	-0.238854	0.119662	-1.99607	0.0459266	0.78753	0.623242	0.997217	986	cad	No
NovH	Protein NOV homolog	P48745	NOV	0.0364409	0.09469	0.384844	0.700353	1.03711	0.833517	1.22546	986	cad	No
NPSPLA2	Phospholipase A2, membrane associated	P14555	PLA2G2A	-0.0941719	0.14038	-0.670836	0.502325	0.910126	0.687582	1.19196	986	cad	No
NR1D1	Nuclear receptor subfamily 1 group D member 1	P20393	NR1D1	-0.0748847	0.146891	-0.509798	0.610193	0.927851	0.672607	1.19154	986	cad	No
NrCAM	Neuronal cell adhesion molecule	Q92823	NRCAM	-0.112424	0.120856	-0.930232	0.352251	0.893665	0.704432	1.13141	986	cad	No
NRP1	Neuropilin-1	O14786	NRP1	0.0962768	0.124426	0.773767	0.439069	1.10106	0.859915	1.40097	986	cad	No
NRX1B	Neurexin-1-beta	P58400	NRXN1	-0.200979	0.150817	-1.3326	0.182662	0.817929	0.596121	1.06104	986	cad	No
NRX3B	Neurexin-3-beta	Q9HDB5	NRXN3	-0.162839	0.144913	-1.1237	0.261139	0.849728	0.629099	1.07728	986	cad	No
NSF1C	NSFL1 cofactor p47	Q9UNZ2	NSFL1C	-0.124582	0.128382	-0.970396	0.331849	0.882866	0.682695	1.12735	986	cad	No
NUDC3	NudC domain-containing protein 3	Q8IVD9	NUDCD3	-0.0990789	0.131062	-0.755968	0.449668	0.905671	0.692296	1.15572	986	cad	No
NXPH1	Neurexophilin-1	P58417	NXPH1	-0.0943593	0.117168	-0.805333	0.420628	0.909956	0.722975	1.14518	986	cad	No
OBCAM	Opioid-binding protein/cell adhesion molecule	Q14982	OPCML	-0.00858868	0.112217	-0.0765364	0.938992	0.991448	0.763664	1.20274	986	cad	No
OCAD1	OCIA domain-containing protein 1	Q9NX40	OCIAD1	-0.070395	0.140095	-0.502483	0.615328	0.932026	0.675929	1.17873	986	cad	No
Olfactomedin4	Olfactomedin-4	Q6UX06	OLFM4	0.212216	0.0913587	2.32288	0.0201854	1.23641	1.02978	1.48431	986	cad	No
OLR1	Oxidized low-density lipoprotein receptor 1	P78380	OLR1	0.0689464	0.121982	0.565219	0.571925	1.07138	0.829175	1.33792	986	cad	No
OMD	Osteomodulin	Q99983	OMD	-0.0225042	0.125171	-0.179788	0.857319	0.977747	0.76521	1.25087	986	cad	No
ON	SPARC	P09486	SPARC	0.0245567	0.11619	0.21135	0.832614	1.02486	0.815908	1.28711	986	cad	No
OPG	Tumor necrosis factor receptor superfamily member 11B	O00300	TNFRSF11B	-0.144218	0.120242	-1.19939	0.230376	0.865699	0.687384	1.10177	986	cad	No
OSM	Oncostatin-M	P13725	OSM	0.0554108	0.112179	0.493952	0.62134	1.05697	0.828838	1.29245	986	cad	No
OX2G	OX-2 membrane glycoprotein	P41217	CD200	-0.0332641	0.124187	-0.267856	0.78881	0.967283	0.74803	1.21591	986	cad	No
OX40Ligand	Tumor necrosis factor ligand superfamily member 4	P23510	TNFSF4	0.180113	0.0993468	1.81297	0.0698365	1.19735	0.96328	1.43414	986	cad	No
p27Kip1	Cyclin-dependent kinase inhibitor 1B	P46527	CDKN1B	0.15696	0.110393	1.42183	0.155076	1.16995	0.925441	1.4323	986	cad	No
PA2G4	Proliferation-associated protein 2G4	Q9UQ80	PA2G4	-0.128144	0.119376	-1.07344	0.283072	0.879727	0.697804	1.11469	986	cad	No
PACAP27	Pituitary adenylate cyclase-activating polypeptide 27	P18509	ADCYAP1	-0.0108097	0.131172	-0.0824084	0.934322	0.989249	0.731487	1.23549	986	cad	No
PACAP38	Pituitary adenylate cyclase-activating polypeptide 38	P18509	ADCYAP1	0.202106	0.0925555	2.18362	0.02899	1.22398	1.00517	1.45624	986	cad	No
PAFAH	Platelet-activating factor acetylhydrolase	Q13093	PLA2G7	-0.529645	0.13916	-3.80603	0.000141216	0.588814	0.446093	0.770117	986	cad	No
PAFAHbetasubunit	Platelet-activating factor acetylhydrolase IB subunit beta	P68402	PAFAH1B2	-0.104172	0.151356	-0.688261	0.491289	0.90107	0.663263	1.17914	986	cad	No
PAI1	Plasminogen activator inhibitor 1	P05121	SERPINE1	0.237325	0.11832	2.0058	0.0448779	1.26785	1.00468	1.59886	986	cad	No
PAK3	Serine/threonine-protein kinase PAK 3	O75914	PAK3	0.0224429	0.112614	0.19929	0.842036	1.0227	0.802266	1.25128	986	cad	No
PAK6	Serine/threonine-protein kinase PAK 6	Q9NQU5	PAK6	-0.0304107	0.110916	-0.274179	0.783947	0.970047	0.78764	1.21892	986	cad	No
PAK7	Serine/threonine-protein kinase PAK 7	Q9P286	PAK7	-0.470708	0.216594	-2.17323	0.0297632	0.62456	0.394956	0.914018	986	cad	No
PAPPA	Pappalysin-1	Q13219	PAPPA	-0.0538024	0.117477	-0.457981	0.646966	0.947619	0.752084	1.19299	986	cad	No
paraoxonase1	Serum paraoxonase/arylesterase 1	P27169	PON1	-0.0263464	0.123037	-0.214134	0.830443	0.973998	0.723795	1.19682	986	cad	No
PARC	C-C motif chemokine 18	P55774	CCL18	0.200499	0.126386	1.58641	0.112647	1.22201	0.952501	1.56415	986	cad	No
PARK7	Protein deglycase DJ-1	Q99497	PARK7	0.00888713	0.118508	0.0749918	0.940221	1.00893	0.779432	1.24705	986	cad	No
PBEF	Nicotinamide phosphoribosyltransferase	P43490	NAMPT	0.150463	0.105934	1.42034	0.155509	1.16237	0.914027	1.39864	986	cad	No
PCadherin	Cadherin-3	P22223	CDH3	-0.345847	0.126228	-2.73986	0.00614652	0.707621	0.552439	0.906858	986	cad	No
PCI	Plasma serine protease inhibitor	P05154	SERPINA5	-0.261508	0.121028	-2.16072	0.0307169	0.769889	0.608059	0.979531	986	cad	No
PCNA	Proliferating cell nuclear antigen	P12004	PCNA	0.222789	0.0958458	2.32445	0.0201013	1.24956	1.02382	1.50046	986	cad	No
PCSK7	Proprotein convertase subtilisin/kexin type 7	Q16549	PCSK7	0.143687	0.11631	1.23539	0.216687	1.15452	0.911987	1.44181	986	cad	No
PCSK9	Proprotein convertase subtilisin/kexin type 9	Q8NBP7	PCSK9	0.432707	0.115968	3.73127	0.000190515	1.54142	1.22689	1.93626	986	cad	No
PDE11	Dual 3',5'-cyclic-AMP and -GMP phosphodiesterase 11A	Q9HCR9	PDE11A	-0.304685	0.134907	-2.25847	0.0239162	0.737356	0.562953	0.955095	986	cad	No
PDE3A	cGMP-inhibited 3',5'-cyclic phosphodiesterase A	Q14432	PDE3A	-0.0272152	0.130476	-0.208584	0.834773	0.973152	0.73297	1.22192	986	cad	No
PDE4D	cAMP-specific 3',5'-cyclic phosphodiesterase 4D	Q08499	PDE4D	-0.0311268	0.138879	-0.224129	0.822657	0.969353	0.707439	1.22471	986	cad	No
PDE5A	cGMP-specific 3',5'-cyclic phosphodiesterase	O76074	PDE5A	-0.190381	0.105304	-1.80793	0.0706177	0.826644	0.676143	1.02494	986	cad	No
PDE7A	High affinity cAMP-specific 3',5'-cyclic phosphodiesterase 7A	Q13946	PDE7A	0.163876	0.0952088	1.72123	0.085209	1.17807	0.964417	1.40722	986	cad	No
PDE9A	High affinity cGMP-specific 3',5'-cyclic phosphodiesterase 9A	O76083	PDE9A	-0.153222	0.145598	-1.05237	0.292631	0.857939	0.617507	1.10074	986	cad	No
PDGFAA	Platelet-derived growth factor subunit A	P04085	PDGFA	0.07251	0.115869	0.625793	0.531451	1.0752	0.857097	1.35035	986	cad	No
PDGFBB	Platelet-derived growth factor subunit B	P01127	PDGFB	-0.0439902	0.113838	-0.386428	0.69918	0.956963	0.77163	1.20583	986	cad	No
PDGFCC	Platelet-derived growth factor C	Q9NRA1	PDGFC	0.132927	0.118288	1.12376	0.261115	1.14217	0.890545	1.42119	986	cad	No
PDGFRb	Platelet-derived growth factor receptor beta	P09619	PDGFRB	-0.0796453	0.117391	-0.678464	0.497477	0.923444	0.733371	1.16198	986	cad	No
PDK1	[Pyruvate dehydrogenase (acetyl-transferring)] kinase isozyme 1, mitochondrial	Q15118	PDK1	-0.574606	0.173066	-3.32015	0.000899695	0.562927	0.395165	0.778052	986	cad	No
PDL2	Programmed cell death 1 ligand 2	Q9BQ51	PDCD1LG2	-0.264369	0.12569	-2.10334	0.0354365	0.76769	0.597673	0.977067	986	cad	No
PDPK1	3-phosphoinositide-dependent protein kinase 1	O15530	PDPK1	-0.259482	0.110038	-2.35811	0.0183685	0.771451	0.623533	0.961968	986	cad	No
PECAM1	Platelet endothelial cell adhesion molecule	P16284	PECAM1	0.111601	0.086854	1.28492	0.198819	1.11807	0.912958	1.31591	986	cad	No
Periostin	Periostin	Q15063	POSTN	0.208157	0.126551	1.64485	0.100001	1.23141	0.962496	1.58066	986	cad	No
PERL	Lactoperoxidase	P22079	LPO	0.221156	0.117442	1.88312	0.0596847	1.24752	0.986525	1.56578	986	cad	No
Peroxiredoxin1	Peroxiredoxin-1	Q06830	PRDX1	-0.0107519	0.118518	-0.09072	0.927715	0.989306	0.781113	1.24302	986	cad	No
Peroxiredoxin5	Peroxiredoxin-5, mitochondrial	P30044	PRDX5	-0.169691	0.15029	-1.12909	0.258858	0.843925	0.608678	1.09705	986	cad	No
Persephin	Persephin	O60542	PSPN	0.157991	0.0978214	1.6151	0.10629	1.17116	0.95358	1.40934	986	cad	No
PESC	Pescadillo homolog	O00541	PES1	0.0524533	0.105132	0.498927	0.617831	1.05385	0.836403	1.27319	986	cad	No
PF4	Platelet factor 4	P02776	PF4	0.0702373	0.11772	0.59665	0.550741	1.07276	0.851377	1.35049	986	cad	No
PFD5	Prefoldin subunit 5	Q99471	PFDN5	-0.0910831	0.157542	-0.578151	0.563162	0.912942	0.629952	1.17466	986	cad	No
PGCB	Brevican core protein	Q96GW7	BCAN	0.0105995	0.120017	0.0883167	0.929625	1.01066	0.795206	1.27136	986	cad	No
PGP95	Ubiquitin carboxyl-terminal hydrolase isozyme L1	P09936	UCHL1	-0.209309	0.13384	-1.56388	0.117847	0.811145	0.618668	1.04521	986	cad	No
PGRPS	Peptidoglycan recognition protein 1	O75594	PGLYRP1	0.141411	0.118747	1.19086	0.233709	1.1519	0.900801	1.43833	986	cad	No
PH	Pancreatic hormone	P01298	PPY	0.126057	0.117917	1.06903	0.285056	1.13435	0.896188	1.42414	986	cad	No
PHI	Glucose-6-phosphate isomerase	P06744	GPI	-0.0266893	0.121387	-0.21987	0.825972	0.973664	0.768273	1.23696	986	cad	No
phosphoglyceratekinase1	Phosphoglycerate kinase 1	P00558	PGK1	-0.34771	0.136424	-2.54875	0.010811	0.706304	0.538178	0.918998	986	cad	No
PIGR	Polymeric immunoglobulin receptor	P01833	PIGR	0.304722	0.124658	2.44446	0.0145071	1.35625	1.05888	1.72778	986	cad	No
PIK3CAPIK3R1	PIK3CA/PIK3R1	P42336 P27986	PIK3CA PIK3R1	0.157288	0.100919	1.55855	0.119103	1.17033	0.944936	1.41256	986	cad	No
PIM1	Serine/threonine-protein kinase pim-1	P11309	PIM1	0.0616428	0.115008	0.535989	0.591966	1.06358	0.824394	1.30389	986	cad	No
PK3CG	Phosphatidylinositol 4,5-bisphosphate 3-kinase catalytic subunit gamma isoform	P48736	PIK3CG	-0.104829	0.138971	-0.754322	0.450656	0.900479	0.672978	1.14784	986	cad	No
PKBabg	RAC-alpha/beta/gamma serine/threonine-protein kinase	P31749 P31751 Q9Y243	AKT1 AKT2 AKT3	-0.183868	0.122438	-1.50172	0.133168	0.832045	0.655194	1.0583	986	cad	No
PKCA	Protein kinase C alpha type	P17252	PRKCA	-0.142338	0.100405	-1.41763	0.156298	0.867328	0.717267	1.06906	986	cad	No
PKCBII	Protein kinase C beta type (splice variant beta-II)	P05771	PRKCB	-0.136565	0.102907	-1.32707	0.184485	0.87235	0.717928	1.07917	986	cad	No
PKCD	Protein kinase C delta type	Q05655	PRKCD	0.113357	0.10225	1.10862	0.267593	1.12003	0.891021	1.34324	986	cad	No
PKCG	Protein kinase C gamma type	P05129	PRKCG	-0.0334731	0.137442	-0.243544	0.807584	0.967081	0.709738	1.2233	986	cad	No
PKCZ	Protein kinase C zeta type	Q05513	PRKCZ	-0.0342149	0.128242	-0.266799	0.789624	0.966364	0.73003	1.21118	986	cad	No
Plasmin	Plasmin	P00747	PLG	0.0623438	0.101058	0.616909	0.537295	1.06433	0.839176	1.27483	986	cad	No
Plasminogen	Plasminogen	P00747	PLG	0.175232	0.126988	1.37991	0.167615	1.19152	0.922675	1.51576	986	cad	No
PLCG1	1-phosphatidylinositol 4,5-bisphosphate phosphodiesterase gamma-1	P19174	PLCG1	-0.0310521	0.122722	-0.253027	0.800247	0.969425	0.723247	1.18475	986	cad	No
PlGF	Placenta growth factor	P49763	PGF	0.230295	0.0827075	2.78445	0.00536182	1.25897	1.05471	1.48962	986	cad	No
PLK1	Serine/threonine-protein kinase PLK1	P53350	PLK1	0.108705	0.104762	1.03764	0.299437	1.11483	0.88042	1.34213	986	cad	No
PLPP	Pyridoxal phosphate phosphatase	Q96GD0	PDXP	-0.0180201	0.115136	-0.156511	0.87563	0.982141	0.784829	1.23241	986	cad	No
PLXC1	Plexin-C1	O60486	PLXNC1	-0.0753827	0.122452	-0.61561	0.538152	0.927389	0.731053	1.1784	986	cad	No
PPAC	Low molecular weight phosphotyrosine protein phosphatase	P24666	ACP1	-0.395556	0.128687	-3.07377	0.0021137	0.673306	0.5207	0.863497	986	cad	No
PPase	Inorganic pyrophosphatase	Q15181	PPA1	-0.236507	0.14719	-1.60682	0.108095	0.78938	0.580092	1.02695	986	cad	No
PPIB	Peptidyl-prolyl cis-trans isomerase B	P23284	PPIB	-0.0280507	0.134958	-0.207848	0.835347	0.972339	0.729425	1.23554	986	cad	No
PPID	Peptidyl-prolyl cis-trans isomerase D	Q08752	PPID	-0.0113142	0.116874	-0.0968067	0.92288	0.98875	0.791266	1.25214	986	cad	No
PPIE	Peptidyl-prolyl cis-trans isomerase E	Q9UNP9	PPIE	-0.13699	0.146742	-0.933543	0.35054	0.871979	0.65086	1.14884	986	cad	No
Prekallikrein	Plasma kallikrein	P03952	KLKB1	-0.00614676	0.120377	-0.0510624	0.959276	0.993872	0.800556	1.28748	986	cad	No
PRKACA	cAMP-dependent protein kinase catalytic subunit alpha	P17612	PRKACA	-0.239401	0.119034	-2.01119	0.044305	0.787099	0.6257	0.998665	986	cad	No
PRL	Prolactin	P01236	PRL	-0.118489	0.134166	-0.883149	0.377156	0.888262	0.672928	1.14035	986	cad	No
ProlactinReceptor	Prolactin receptor	P16471	PRLR	-0.131119	0.159817	-0.820432	0.41197	0.877113	0.611741	1.14522	986	cad	No
Properdin	Properdin	P27918	CFP	0.0600101	0.128081	0.468531	0.639405	1.06185	0.829559	1.37133	986	cad	No
prostaticbindingprotein	Phosphatidylethanolamine-binding protein 1	P30086	PEBP1	0.0925027	0.125695	0.735929	0.461774	1.09692	0.859866	1.40618	986	cad	No
ProteasenexinI	Glia-derived nexin	P07093	SERPINE2	0.0730572	0.119524	0.611233	0.541045	1.07579	0.825776	1.32965	986	cad	No
Proteinase3	Myeloblastin	P24158	PRTN3	0.0882221	0.122024	0.722988	0.469687	1.09223	0.858227	1.38467	986	cad	No
ProteinC	Vitamin K-dependent protein C	P04070	PROC	-0.299638	0.102961	-2.91021	0.00361188	0.741086	0.606739	0.910405	986	cad	No
Proteindisulfideisomerase	Protein disulfide-isomerase	P07237	P4HB	-0.0566017	0.132775	-0.426297	0.669892	0.94497	0.705522	1.18995	986	cad	No
ProteinS	Vitamin K-dependent protein S	P07225	PROS1	-0.227955	0.104761	-2.17595	0.0295589	0.79616	0.650193	0.981991	986	cad	No
Prothrombin	Prothrombin	P00734	F2	-0.392236	0.103613	-3.7856	0.000153337	0.675545	0.549229	0.826589	986	cad	No
PSA	Prostate-specific antigen	P07288	KLK3	-0.0686159	0.157078	-0.436828	0.662236	0.933685	0.679201	1.25707	986	cad	No
PSA1	Proteasome subunit alpha type-1	P25786	PSMA1	0.0497251	0.111761	0.444922	0.656376	1.05098	0.803975	1.26334	986	cad	No
PSA2	Proteasome subunit alpha type-2	P25787	PSMA2	0.278874	0.0809428	3.44533	0.000570368	1.32164	1.11859	1.55085	986	cad	No
PSA6	Proteasome subunit alpha type-6	P60900	PSMA6	-0.0648687	0.125012	-0.518901	0.60383	0.93719	0.733755	1.19752	986	cad	No
PSAACT	Alpha-1-antichymotrypsin complex	P01011	SERPINA3	-0.0909497	0.122797	-0.740653	0.458904	0.913064	0.716868	1.16065	986	cad	No
PSD7	26S proteasome non-ATPase regulatory subunit 7	P51665	PSMD7	0.104119	0.101802	1.02276	0.306421	1.10973	0.880553	1.32656	986	cad	No
PSelectin	P-selectin	P16109	SELP	-0.105891	0.117393	-0.902024	0.367044	0.899522	0.717168	1.13739	986	cad	No
PSMA	Glutamate carboxypeptidase 2	Q04609	FOLH1	0.0240127	0.111235	0.215873	0.829087	1.0243	0.8011	1.24829	986	cad	No
PSME1	Proteasome activator complex subunit 1	Q06323	PSME1	-0.329389	0.144928	-2.27278	0.0230396	0.719363	0.535337	0.942941	986	cad	No
PSME3	Proteasome activator complex subunit 3	P61289	PSME3	-0.125476	0.150221	-0.835275	0.403563	0.882077	0.633193	1.14582	986	cad	No
pTEN	Phosphatidylinositol 3,4,5-trisphosphate 3-phosphatase and dual-specificity protein phosphatase PTEN	P60484	PTEN	0.0271665	0.108984	0.249271	0.803151	1.02754	0.808182	1.25094	986	cad	No
PTH	Parathyroid hormone	P01270	PTH	0.207129	0.0968131	2.13947	0.0323978	1.23014	1.00262	1.47465	986	cad	No
PTHrP	Parathyroid hormone-related protein	P12272	PTHLH	-0.14107	0.14477	-0.974445	0.329835	0.868428	0.624899	1.09243	986	cad	No
PTK6	Protein-tyrosine kinase 6	Q13882	PTK6	-0.0656622	0.136741	-0.480192	0.631091	0.936447	0.687218	1.18233	986	cad	No
PTN	Pleiotrophin	P21246	PTN	0.0821225	0.136763	0.600474	0.54819	1.08559	0.816805	1.3988	986	cad	No
PTP1B	Tyrosine-protein phosphatase non-receptor type 1	P18031	PTPN1	-0.0228546	0.122096	-0.187186	0.851515	0.977405	0.763717	1.23198	986	cad	No
PTP1C	Tyrosine-protein phosphatase non-receptor type 6	P29350	PTPN6	-0.236318	0.12028	-1.96473	0.0494455	0.78953	0.623783	1.00024	986	cad	No
PYY	Peptide YY	P10082	PYY	0.0801491	0.112071	0.715161	0.474509	1.08345	0.86219	1.34177	986	cad	No
RabGDPdissociationinhibitorbeta	Rab GDP dissociation inhibitor beta	P50395	GDI2	-0.0988397	0.122578	-0.806343	0.420045	0.905888	0.712712	1.15259	986	cad	No
RAC1	Ras-related C3 botulinum toxin substrate 1	P63000	RAC1	-0.182072	0.106412	-1.711	0.0870805	0.833541	0.680108	1.0352	986	cad	No
RAD51	DNA repair protein RAD51 homolog 1	Q06609	RAD51	-0.000219555	0.129925	-0.00168986	0.998652	0.99978	0.750963	1.23047	986	cad	No
RAN	GTP-binding nuclear protein Ran	P62826	RAN	-0.174139	0.11725	-1.48519	0.137492	0.84018	0.66878	1.05989	986	cad	No
RANK	Tumor necrosis factor receptor superfamily member 11A	Q9Y6Q6	TNFRSF11A	-0.070825	0.172566	-0.410423	0.681496	0.931625	0.626023	1.21938	986	cad	No
RANTES	C-C motif chemokine 5	P13501	CCL5	0.0338511	0.11788	0.287166	0.773985	1.03443	0.823471	1.30785	986	cad	No
RAP	alpha-2-macroglobulin receptor-associated protein	P30533	LRPAP1	0.165221	0.10632	1.554	0.120184	1.17965	0.94432	1.4387	986	cad	No
RASA1	Ras GTPase-activating protein 1	P20936	RASA1	0.0714001	0.110935	0.643623	0.51982	1.07401	0.841151	1.31122	986	cad	No
Rb	Retinoblastoma-associated protein	P06400	RB1	-0.066326	0.131736	-0.503478	0.614628	0.935826	0.699733	1.18021	986	cad	No
RBM39	RNA-binding protein 39	Q14498	RBM39	0.029658	0.106115	0.27949	0.779869	1.0301	0.812525	1.24438	986	cad	No
RBP	Retinol-binding protein 4	P02753	RBP4	-0.0323239	0.121226	-0.266641	0.789746	0.968193	0.745239	1.20187	986	cad	No
RELT	Tumor necrosis factor receptor superfamily member 19L	Q969Z4	RELT	0.175428	0.124876	1.40481	0.160078	1.19176	0.932111	1.52191	986	cad	No
Renin	Renin	P00797	REN	0.548015	0.115055	4.76308	1.90663e-06	1.72982	1.38117	2.17087	986	cad	Yes
resistin	Resistin	Q9HD89	RETN	0.0710602	0.118885	0.597721	0.550026	1.07365	0.847633	1.35179	986	cad	No
RET	Proto-oncogene tyrosine-protein kinase receptor Ret	P07949	RET	0.0800881	0.132831	0.602932	0.546554	1.08338	0.824807	1.38849	986	cad	No
RGMA	Repulsive guidance molecule A	Q96B86	RGMA	-0.0809131	0.120267	-0.672776	0.50109	0.922274	0.728834	1.16785	986	cad	No
RGMB	RGM domain family member B	Q6NW40	RGMB	-0.07406	0.118271	-0.626188	0.531192	0.928616	0.731599	1.16262	986	cad	No
RGMC	Hemojuvelin	Q6ZVN8	HFE2	-0.146321	0.119063	-1.22894	0.219095	0.863881	0.683376	1.09068	986	cad	No
ROBO2	Roundabout homolog 2	Q9HCK4	ROBO2	0.281839	0.130649	2.15722	0.0309885	1.32557	1.02909	1.71829	986	cad	No
ROBO3	Roundabout homolog 3	Q96MS0	ROBO3	-0.103872	0.146389	-0.709565	0.477974	0.90134	0.644396	1.13961	986	cad	No
ROR1	Tyrosine-protein kinase transmembrane receptor ROR1	Q01973	ROR1	-0.0698404	0.132148	-0.528503	0.59715	0.932543	0.713105	1.19064	986	cad	No
RPS6KA3	Ribosomal protein S6 kinase alpha-3	P51812	RPS6KA3	-0.228609	0.142689	-1.60215	0.109123	0.79564	0.59931	1.04177	986	cad	No
RS3	40S ribosomal protein S3	P23396	RPS3	0.114312	0.105105	1.0876	0.276773	1.1211	0.885992	1.35211	986	cad	No
RS7	40S ribosomal protein S7	P62081	RPS7	0.0409856	0.123566	0.33169	0.740123	1.04184	0.786184	1.28561	986	cad	No
RSKlikeproteinkinase	Ribosomal protein S6 kinase alpha-5	O75582	RPS6KA5	-0.10954	0.129353	-0.84683	0.39709	0.896246	0.687799	1.13782	986	cad	No
RSPO2	R-spondin-2	Q6UXX9	RSPO2	0.0117834	0.130175	0.09052	0.927874	1.01185	0.725694	1.25301	986	cad	No
RUXF	Small nuclear ribonucleoprotein F	P62306	SNRPF	-0.0846656	0.118186	-0.716378	0.473758	0.918819	0.705293	1.12915	986	cad	No
SAP	Serum amyloid P-component	P02743	APCS	-0.325969	0.127601	-2.5546	0.0106309	0.721828	0.560859	0.92802	986	cad	No
SARP2	Secreted frizzled-related protein 1	Q8N474	SFRP1	-0.0874605	0.124515	-0.702412	0.482422	0.916255	0.71359	1.16184	986	cad	No
SBDS	Ribosome maturation protein SBDS	Q9Y3A5	SBDS	-0.0609192	0.115168	-0.52896	0.596833	0.940899	0.75527	1.18741	986	cad	No
sCD163	Scavenger receptor cysteine-rich type 1 protein M130	Q86VB7	CD163	0.256653	0.119549	2.14684	0.0318059	1.2926	1.01938	1.6297	986	cad	No
sCD4	T-cell surface glycoprotein CD4	P01730	CD4	0.00249323	0.115923	0.0215076	0.982841	1.0025	0.763759	1.22071	986	cad	No
SCFsR	Mast/stem cell growth factor receptor Kit	P10721	KIT	-0.36219	0.125272	-2.89123	0.00383738	0.69615	0.54382	0.890234	986	cad	No
SCGFalpha	Stem cell growth factor-alpha	Q9Y240	CLEC11A	0.0496944	0.122023	0.407255	0.683821	1.05095	0.826658	1.33418	986	cad	No
SCGFbeta	Stem Cell Growth Factor-beta	Q9Y240	CLEC11A	0.017476	0.120033	0.145594	0.884242	1.01763	0.800874	1.283	986	cad	No
SDF1	Stromal cell-derived factor 1	P48061	CXCL12	0.190532	0.123364	1.54447	0.122474	1.20989	0.950708	1.54298	986	cad	No
SE6L2	Seizure 6-like protein 2	Q6UXD5	SEZ6L2	-0.0392689	0.119141	-0.329601	0.741701	0.961492	0.75632	1.20722	986	cad	No
Secretin	Secretin	P09683	SCT	0.200919	0.096176	2.08908	0.0367004	1.22253	0.994048	1.46221	986	cad	No
Semaphorin3A	Semaphorin-3A	Q14563	SEMA3A	-0.289972	0.155181	-1.8686	0.0616783	0.748284	0.540208	0.988057	986	cad	No
Semaphorin3E	Semaphorin-3E	O15041	SEMA3E	-0.0311243	0.126445	-0.246149	0.805567	0.969355	0.756241	1.24023	986	cad	No
Semaphorin6A	Semaphorin-6A	Q9H2E6	SEMA6A	-0.0809572	0.116302	-0.696092	0.486371	0.922233	0.735225	1.16012	986	cad	No
SEPR	Prolyl endopeptidase FAP	Q12884	FAP	-0.187109	0.121485	-1.54018	0.123517	0.829353	0.652536	1.0505	986	cad	No
sESelectin	E-selectin	P16581	SELE	-0.0283417	0.125896	-0.225119	0.821886	0.972056	0.761625	1.24906	986	cad	No
SET	Protein SET	Q01105	SET	0.350374	0.111797	3.134	0.00172438	1.4196	1.13646	1.77697	986	cad	No
sFRP3	Secreted frizzled-related protein 3	Q92765	FRZB	0.0918416	0.102508	0.895944	0.370283	1.09619	0.875854	1.32867	986	cad	No
SGTA	Small glutamine-rich tetratricopeptide repeat-containing protein alpha	O43765	SGTA	0.0141007	0.125488	0.112367	0.910532	1.0142	0.790021	1.29217	986	cad	No
SH21A	SH2 domain-containing protein 1A	O60880	SH2D1A	0.0721065	0.12115	0.595185	0.55172	1.07477	0.834407	1.34169	986	cad	No
SHBG	Sex hormone-binding globulin	P04278	SHBG	-0.288246	0.137935	-2.08973	0.0366419	0.749577	0.572003	0.982964	986	cad	No
SHC1	SHC-transforming protein 1	P29353	SHC1	-0.187279	0.115322	-1.62396	0.104383	0.829213	0.663701	1.0443	986	cad	No
SHP2	Tyrosine-protein phosphatase non-receptor type 11	Q06124	PTPN11	-0.111517	0.123949	-0.899699	0.36828	0.894476	0.702358	1.14197	986	cad	No
Sialoadhesin	Sialoadhesin	Q9BZZ2	SIGLEC1	-0.000882461	0.122096	-0.0072276	0.994233	0.999118	0.75371	1.23129	986	cad	No
sICAM1	Intercellular adhesion molecule 1	P05362	ICAM1	0.031057	0.120834	0.257022	0.797162	1.03154	0.815888	1.31148	986	cad	No
sICAM2	Intercellular adhesion molecule 2	P13598	ICAM2	-0.247004	0.157178	-1.57149	0.116068	0.781137	0.566423	1.04311	986	cad	No
sICAM3	Intercellular adhesion molecule 3	P32942	ICAM3	0.0714648	0.103761	0.688747	0.490983	1.07408	0.848279	1.28979	986	cad	No
sICAM5	Intercellular adhesion molecule 5	Q9UMF0	ICAM5	0.0120271	0.123968	0.0970174	0.922713	1.0121	0.793455	1.29054	986	cad	No
SIG14	Sialic acid-binding Ig-like lectin 14	Q08ET2	SIGLEC14	-0.060614	0.10574	-0.573236	0.566485	0.941187	0.774026	1.17725	986	cad	No
Siglec3	Myeloid cell surface antigen CD33	P20138	CD33	0.0821839	0.124455	0.660349	0.50903	1.08566	0.857146	1.3978	986	cad	No
Siglec6	Sialic acid-binding Ig-like lectin 6	O43699	SIGLEC6	-0.0958568	0.140116	-0.684125	0.493896	0.908594	0.664322	1.14878	986	cad	No
Siglec7	Sialic acid-binding Ig-like lectin 7	Q9Y286	SIGLEC7	0.116438	0.119098	0.977664	0.32824	1.12349	0.876511	1.39678	986	cad	No
Siglec9	Sialic acid-binding Ig-like lectin 9	Q9Y336	SIGLEC9	-0.24788	0.116986	-2.11889	0.0341001	0.780454	0.620396	0.982749	986	cad	No
SIRT2	NAD-dependent protein deacetylase sirtuin-2	Q8IXJ6	SIRT2	0.24201	0.10226	2.36661	0.0179518	1.27381	1.0266	1.54116	986	cad	No
SKP1	S-phase kinase-associated protein 1	P63208	SKP1	0.189897	0.103429	1.83602	0.0663547	1.20913	0.978463	1.47539	986	cad	No
SLAF5	SLAM family member 5	Q9UIB8	CD84	-0.155503	0.127072	-1.22374	0.22105	0.855984	0.667302	1.09843	986	cad	No
SLAF6	SLAM family member 6	Q96DU3	SLAMF6	-0.0538494	0.133816	-0.402413	0.68738	0.947575	0.708644	1.19455	986	cad	No
SLAF7	SLAM family member 7	Q9NQ25	SLAMF7	0.150686	0.14731	1.02292	0.306346	1.16263	0.886144	1.5748	986	cad	No
sLeptinR	Leptin receptor	P48357	LEPR	-0.0959618	0.109631	-0.875316	0.381402	0.908499	0.740811	1.14284	986	cad	No
SLIK5	SLIT and NTRK-like protein 5	O94991	SLITRK5	0.026251	0.125599	0.209007	0.834442	1.0266	0.801458	1.30916	986	cad	No
SLPI	Antileukoproteinase	P03973	SLPI	0.0675751	0.118115	0.572113	0.567245	1.06991	0.840643	1.33888	986	cad	No
sLSelectin	L-Selectin	P14151	SELL	-0.144559	0.121281	-1.19194	0.233286	0.865404	0.682198	1.09832	986	cad	No
SMAC	Diablo homolog, mitochondrial	Q9NR28	DIABLO	-0.115179	0.144139	-0.799087	0.42424	0.891206	0.66268	1.15934	986	cad	No
SNAA	Alpha-soluble NSF attachment protein	P54920	NAPA	-0.167464	0.115161	-1.45417	0.1459	0.845807	0.677369	1.06504	986	cad	No
SOD	Superoxide dismutase [Cu-Zn]	P00441	SOD1	0.214686	0.117235	1.83124	0.0670646	1.23947	0.976598	1.54703	986	cad	No
Soggy1	Dickkopf-like protein 1	Q9UK85	DKKL1	0.0334481	0.10105	0.331006	0.74064	1.03401	0.822758	1.23959	986	cad	No
Somatostatin28	Somatostatin-28	P61278	SST	0.110063	0.112406	0.979161	0.3275	1.11635	0.874427	1.37343	986	cad	No
SonicHedgehog	Sonic hedgehog protein	Q15465	SHH	0.0909155	0.122347	0.743099	0.457422	1.09518	0.857627	1.38399	986	cad	No
SORC2	VPS10 domain-containing receptor SorCS2	Q96PQ0	SORCS2	0.0743127	0.109085	0.681237	0.495722	1.07714	0.856892	1.31968	986	cad	No
Sortingnexin4	Sorting nexin-4	O95219	SNX4	-0.168588	0.108201	-1.55811	0.119208	0.844857	0.686824	1.05368	986	cad	No
SPARCL1	SPARC-like protein 1	Q14515	SPARCL1	-0.0630203	0.127423	-0.494576	0.620899	0.938924	0.730733	1.20452	986	cad	No
SPD	Pulmonary surfactant-associated protein D	P35247	SFTPD	0.0500717	0.115788	0.432444	0.665419	1.05135	0.835138	1.31508	986	cad	No
Sphingosinekinase1	Sphingosine kinase 1	Q9NYA1	SPHK1	-0.162196	0.100759	-1.60975	0.107453	0.850274	0.701225	1.04668	986	cad	No
SPHK2	Sphingosine kinase 2	Q9NRA0	SPHK2	-0.195142	0.171117	-1.1404	0.254119	0.822718	0.559888	1.09683	986	cad	No
SPINT2	Kunitz-type protease inhibitor 2	O43291	SPINT2	0.00038591	0.124762	0.00309317	0.997532	1.00039	0.783069	1.27737	986	cad	No
Spondin1	Spondin-1	Q9HCB6	SPON1	0.119228	0.115279	1.03426	0.301015	1.12663	0.892682	1.40945	986	cad	No
SPTA2	Spectrin alpha chain, non-erythrocytic 1	Q13813	SPTAN1	0.087855	0.11416	0.769577	0.441551	1.09183	0.852663	1.34157	986	cad	No
sRAGE	Advanced glycosylation end product-specific receptor, soluble	Q15109	AGER	0.300238	0.127692	2.35126	0.0187098	1.35018	1.0508	1.73496	986	cad	No
sRANKL	Tumor necrosis factor ligand superfamily member 11	O14788	TNFSF11	-0.391232	0.1914	-2.04405	0.0409486	0.676224	0.442891	0.936386	986	cad	No
SRCN1	Proto-oncogene tyrosine-protein kinase Src	P12931	SRC	-0.221864	0.0938847	-2.36315	0.0181202	0.801024	0.66802	0.970893	986	cad	No
SRECI	Scavenger receptor class F member 1	Q14162	SCARF1	-0.134327	0.123481	-1.08784	0.276667	0.874304	0.684852	1.11204	986	cad	No
SRECII	Scavenger receptor class F member 2	Q96GP6	SCARF2	-0.165731	0.151	-1.09756	0.272396	0.847274	0.608779	1.1022	986	cad	No
SSRP1	FACT complex subunit SSRP1	Q08945	SSRP1	-0.153846	0.141937	-1.0839	0.27841	0.857404	0.625685	1.09842	986	cad	No
ST4S6	Carbohydrate sulfotransferase 15	Q7LFX5	CHST15	0.0757061	0.12812	0.5909	0.554588	1.07865	0.838959	1.38625	986	cad	No
STAB2	Stabilin-2	Q8WWQ8	STAB2	0.0828279	0.110537	0.749324	0.453662	1.08635	0.836259	1.31212	986	cad	No
Stanniocalcin1	Stanniocalcin-1	P52823	STC1	0.185373	0.13084	1.41679	0.156543	1.20367	0.929128	1.55323	986	cad	No
sTie1	Tyrosine-protein kinase receptor Tie-1, soluble	P35590	TIE1	0.0480127	0.119831	0.400668	0.688664	1.04918	0.830066	1.32861	986	cad	No
sTie2	Angiopoietin-1 receptor, soluble	Q02763	TEK	-0.184386	0.121071	-1.52295	0.12777	0.831615	0.654782	1.05255	986	cad	No
STK16	Serine/threonine-protein kinase 16	O75716	STK16	0.136604	0.093773	1.45676	0.145184	1.14637	0.9398	1.37262	986	cad	No
STRATIFIN	14-3-3 protein sigma	P31947	SFN	-0.0170674	0.127612	-0.133744	0.893605	0.983077	0.747836	1.23635	986	cad	No
Stressinducedphosphoprotein1	Stress-induced-phosphoprotein 1	P31948	STIP1	-0.203544	0.123549	-1.64747	0.0994605	0.815835	0.640049	1.03925	986	cad	No
STX1a	Syntaxin-1A	Q16623	STX1A	0.153293	0.0945747	1.62087	0.105046	1.16567	0.948935	1.3848	986	cad	No
suPAR	Urokinase plasminogen activator surface receptor	Q03405	PLAUR	0.172867	0.103177	1.67543	0.0938491	1.18871	0.958042	1.44688	986	cad	No
Survivin	Baculoviral IAP repeat-containing protein 5	O15392	BIRC5	0.160459	0.0828917	1.93577	0.0528964	1.17405	0.970659	1.39303	986	cad	No
TACI	Tumor necrosis factor receptor superfamily member 13B	O14836	TNFRSF13B	-0.0785676	0.169815	-0.462667	0.643603	0.92444	0.615444	1.19274	986	cad	No
TAFI	Carboxypeptidase B2	Q96IY4	CPB2	-0.245851	0.114593	-2.14544	0.0319178	0.782038	0.62416	0.981032	986	cad	No
TAJ	Tumor necrosis factor receptor superfamily member 19	Q9NS68	TNFRSF19	0.00763162	0.125995	0.060571	0.951701	1.00766	0.764126	1.25447	986	cad	No
TAK1TAB1	Mitogen-activated protein kinase kinase kinase 7:TGF-beta-activated kinase 1 and MAP3K7-binding protein 1 fusion	O43318 Q15750	MAP3K7 TAB1	-0.348124	0.163313	-2.13163	0.0330369	0.706011	0.508893	0.960927	986	cad	No
TARC	C-C motif chemokine 17	Q92583	CCL17	-0.0896535	0.12435	-0.720979	0.470923	0.914248	0.707499	1.15314	986	cad	No
tau	Microtubule-associated protein tau	P10636	MAPT	0.0286812	0.102509	0.279791	0.779638	1.0291	0.820388	1.23942	986	cad	No
TBK1	Serine/threonine-protein kinase TBK1	Q9UHD2	TBK1	0.205775	0.093374	2.20377	0.0275407	1.22848	1.01162	1.46546	986	cad	No
TBP	TATA-box-binding protein	P20226	TBP	-0.291993	0.210421	-1.38766	0.165242	0.746774	0.459492	1.03875	986	cad	No
TCCR	Interleukin-27 receptor subunit alpha	Q6UWB1	IL27RA	-0.0177917	0.121139	-0.14687	0.883234	0.982366	0.759528	1.22155	986	cad	No
TCPTP	Tyrosine-protein phosphatase non-receptor type 2	P17706	PTPN2	0.0732754	0.0970072	0.755361	0.450032	1.07603	0.867194	1.28451	986	cad	No
TCTP	Translationally-controlled tumor protein	P13693	TPT1	-0.156806	0.115496	-1.35768	0.174566	0.85487	0.684432	1.07752	986	cad	No
TEC	Tyrosine-protein kinase Tec	P42680	TEC	-0.170515	0.124308	-1.37171	0.170154	0.843231	0.660824	1.07595	986	cad	No
TECK	C-C motif chemokine 25	O15444	CCL25	0.19383	0.11785	1.64472	0.100028	1.21389	0.961915	1.52786	986	cad	No
Tenascin	Tenascin	P24821	TNC	0.212668	0.122269	1.73935	0.0819736	1.23697	0.972987	1.57245	986	cad	No
Testican1	Testican-1	Q08629	SPOCK1	-0.274344	0.145017	-1.8918	0.0585176	0.760071	0.564751	0.990728	986	cad	No
Testican2	Testican-2	Q92563	SPOCK2	0.287889	0.119208	2.41501	0.0157346	1.33361	1.05312	1.67948	986	cad	No
TF	Tissue Factor	P13726	F3	-0.0732555	0.134961	-0.542789	0.587275	0.929363	0.699054	1.18505	986	cad	No
TFF3	Trefoil factor 3	Q07654	TFF3	0.0589053	0.135495	0.434741	0.663751	1.06067	0.794037	1.35198	986	cad	No
TFPI	Tissue factor pathway inhibitor	P10646	TFPI	0.062391	0.123016	0.507179	0.612029	1.06438	0.837532	1.35749	986	cad	No
TGFb1	Transforming growth factor beta-1	P01137	TGFB1	-0.0193812	0.113836	-0.170255	0.864809	0.980805	0.764101	1.20499	986	cad	No
TGFb2	Transforming growth factor beta-2	P61812	TGFB2	0.067251	0.117584	0.571942	0.567361	1.06956	0.822984	1.3147	986	cad	No
TGFb3	Transforming growth factor beta-3	P10600	TGFB3	0.0395797	0.108203	0.365792	0.71452	1.04037	0.819319	1.26722	986	cad	No
TGFbRII	TGF-beta receptor type-2	P37173	TGFBR2	-0.0779563	0.145881	-0.534384	0.593076	0.925005	0.671225	1.19271	986	cad	No
TGFbRIII	Transforming growth factor beta receptor type 3	Q03167	TGFBR3	-0.372422	0.120019	-3.10301	0.00191561	0.689064	0.543211	0.870393	986	cad	No
TGM3	Protein-glutamine gamma-glutamyltransferase E	Q08188	TGM3	-0.0359788	0.118144	-0.304534	0.760721	0.964661	0.756782	1.20508	986	cad	No
Thrombin	Thrombin	P00734	F2	-0.279847	0.160647	-1.742	0.0815085	0.755899	0.54166	1.00516	986	cad	No
ThrombopoietinReceptor	Thrombopoietin Receptor	P40238	MPL	0.114739	0.109761	1.04536	0.295856	1.12158	0.894151	1.38092	986	cad	No
Thrombospondin1	Thrombospondin-1	P07996	THBS1	0.0706854	0.118595	0.596023	0.55116	1.07324	0.847831	1.35014	986	cad	No
Thymidinekinase	Thymidine kinase, cytosolic	P04183	TK1	-0.0172707	0.115031	-0.15014	0.880654	0.982878	0.741533	1.19044	986	cad	No
Thyroglobulin	Thyroglobulin	P01266	TG	0.134049	0.0907989	1.47633	0.139856	1.14345	0.940033	1.36249	986	cad	No
ThyroxineBindingGlobulin	Thyroxine-binding globulin	P05543	SERPINA7	-0.213773	0.123832	-1.72632	0.0842907	0.807532	0.633389	1.03004	986	cad	No
TIG2	Retinoic acid receptor responder protein 2	Q99969	RARRES2	0.295291	0.12036	2.45339	0.0141518	1.34352	1.06074	1.70146	986	cad	No
TIMD3	Hepatitis A virus cellular receptor 2	Q8TDQ0	HAVCR2	0.166202	0.128662	1.29178	0.196435	1.18081	0.920594	1.5185	986	cad	No
TIMP1	Metalloproteinase inhibitor 1	P01033	TIMP1	0.139558	0.107333	1.30024	0.19352	1.14977	0.911383	1.39897	986	cad	No
TIMP2	Metalloproteinase inhibitor 2	P16035	TIMP2	0.163174	0.117125	1.39317	0.16357	1.17724	0.931433	1.4752	986	cad	No
TIMP3	Metalloproteinase inhibitor 3	P35625	TIMP3	0.124597	0.122688	1.01556	0.309841	1.13269	0.886894	1.43616	986	cad	No
TLR2	Toll-like receptor 2	O60603	TLR2	0.0262572	0.130139	0.201763	0.840102	1.0266	0.766178	1.2776	986	cad	No
TLR4MD2complex	Toll-like receptor 4:Lymphocyte antigen 96 complex	O00206 Q9Y6Y9	TLR4 LY96	-0.189153	0.126331	-1.49728	0.134322	0.82766	0.646209	1.06026	986	cad	No
TMA	Thyroid peroxidase	P07202	TPO	0.0134777	0.127307	0.105868	0.915687	1.01357	0.757278	1.2526	986	cad	No
TNFa	Tumor necrosis factor	P01375	TNF	0.158415	0.0987261	1.60459	0.108584	1.17165	0.948968	1.40646	986	cad	No
TNFb	Lymphotoxin-alpha	P01374	LTA	0.0930032	0.118063	0.787739	0.430849	1.09747	0.831055	1.33977	986	cad	No
TNFSF15	Tumor necrosis factor ligand superfamily member 15	O95150	TNFSF15	0.121553	0.117817	1.03171	0.30221	1.12925	0.872027	1.39268	986	cad	No
TNFSF18	Tumor necrosis factor ligand superfamily member 18	Q9UNG2	TNFSF18	0.0131165	0.101536	0.12918	0.897215	1.0132	0.805683	1.21243	986	cad	No
TNFsRI	Tumor necrosis factor receptor superfamily member 1A	P19438	TNFRSF1A	0.175401	0.110277	1.59056	0.11171	1.19172	0.953416	1.4731	986	cad	No
TNFsRII	Tumor necrosis factor receptor superfamily member 1B	P20333	TNFRSF1B	0.0685936	0.107252	0.639554	0.522462	1.071	0.854557	1.31676	986	cad	No
TNR4	Tumor necrosis factor receptor superfamily member 4	P43489	TNFRSF4	0.172727	0.102491	1.68529	0.091932	1.18854	0.943829	1.43355	986	cad	No
TopoisomeraseI	DNA topoisomerase 1	P11387	TOP1	0.0542139	0.109415	0.495487	0.620256	1.05571	0.829525	1.28848	986	cad	No
tPA	Tissue-type plasminogen activator	P00750	PLAT	0.3056	0.115926	2.63616	0.00838512	1.35744	1.08463	1.72007	986	cad	No
TPSB2	Tryptase beta-2	P20231	TPSB2	-0.0143098	0.122146	-0.117153	0.906739	0.985792	0.778129	1.25747	986	cad	No
TPSG1	Tryptase gamma	Q9NRR2	TPSG1	0.0365952	0.110193	0.332101	0.739813	1.03727	0.81433	1.26221	986	cad	No
TRAILR1	Tumor necrosis factor receptor superfamily member 10A	O00220	TNFRSF10A	-0.0205782	0.123923	-0.166056	0.868113	0.979632	0.751569	1.22511	986	cad	No
transcriptionfactorMLR1isoformCRA_b	Ligand-dependent nuclear receptor corepressor-like protein	Q8N3X6	LCORL	0.275491	0.0873339	3.15446	0.00160795	1.31718	1.10349	1.56483	986	cad	No
Transferrin	Serotransferrin	P02787	TF	-0.199318	0.121079	-1.64618	0.0997266	0.819289	0.646883	1.04061	986	cad	No
Transketolase	Transketolase	P29401	TKT	-0.178423	0.112763	-1.58229	0.113584	0.836588	0.673034	1.04867	986	cad	No
TrATPase	Tartrate-resistant acid phosphatase type 5	P13686	ACP5	-0.233365	0.128631	-1.81422	0.0696435	0.791865	0.61497	1.01911	986	cad	No
Triosephosphateisomerase	Triosephosphate isomerase	P60174	TPI1	-0.161212	0.117211	-1.3754	0.169008	0.851111	0.678192	1.07466	986	cad	No
TrkA	High affinity nerve growth factor receptor	P04629	NTRK1	-0.0695212	0.150478	-0.462002	0.64408	0.93284	0.672008	1.20887	986	cad	No
TrkB	BDNF/NT-3 growth factors receptor	Q16620	NTRK2	-0.0089672	0.127654	-0.0702462	0.943998	0.991073	0.765039	1.26177	986	cad	No
Tropomyosin1alphachain	Tropomyosin alpha-1 chain	P09493	TPM1	-0.158589	0.142055	-1.11639	0.264255	0.853347	0.619148	1.08903	986	cad	No
Tropomyosin2	Tropomyosin beta chain	P07951	TPM2	-0.182318	0.146039	-1.24842	0.211877	0.833336	0.619882	1.09138	986	cad	No
TroponinI	Troponin I, cardiac muscle	P19429	TNNI3	-0.0185439	0.142129	-0.130472	0.896193	0.981627	0.713519	1.24363	986	cad	No
TroponinIskeletalfasttwitch	Troponin I, fast skeletal muscle	P48788	TNNI2	0.0144694	0.124609	0.116119	0.907558	1.01457	0.786316	1.28282	986	cad	No
TRY3	Trypsin-3	P35030	PRSS3	0.119741	0.105635	1.13353	0.256992	1.1272	0.894263	1.36537	986	cad	No
Trypsin	Trypsin-1	P07477	PRSS1	0.231697	0.118254	1.95932	0.0500756	1.26074	0.999392	1.58926	986	cad	No
Trypsin2	Trypsin-2	P07478	PRSS2	0.317312	0.118088	2.68707	0.00720811	1.37343	1.08935	1.73257	986	cad	No
TS	Thymidylate synthase	P04818	TYMS	-0.0230345	0.134983	-0.170648	0.864501	0.977229	0.729171	1.24324	986	cad	No
TSG6	Tumor necrosis factor-inducible gene 6 protein	P98066	TNFAIP6	-0.176025	0.129702	-1.35715	0.174732	0.838597	0.647547	1.07657	986	cad	No
TSH	Thyroid Stimulating Hormone	P01215 P01222	CGA TSHB	0.122263	0.120555	1.01417	0.310502	1.13005	0.891578	1.43104	986	cad	No
TSLP	Thymic stromal lymphopoietin	Q969D9	TSLP	0.0702735	0.106914	0.657287	0.510996	1.0728	0.842041	1.29499	986	cad	No
TSLPR	Cytokine receptor-like factor 2	Q9HC73	CRLF2	0.0139245	0.108395	0.128462	0.897784	1.01402	0.786908	1.23335	986	cad	No
TSP2	Thrombospondin-2	P35442	THBS2	0.21603	0.116812	1.84938	0.0644035	1.24114	0.98152	1.55462	986	cad	No
TSP4	Thrombospondin-4	P35443	THBS4	0.236201	0.118624	1.99116	0.0464628	1.26643	0.998179	1.59066	986	cad	No
TWEAK	Tumor necrosis factor ligand superfamily member 12	O43508	TNFSF12	-0.0628082	0.136485	-0.460185	0.645384	0.939124	0.690352	1.1738	986	cad	No
TWEAKR	Tumor necrosis factor receptor superfamily member 12A	Q9NP84	TNFRSF12A	0.0888789	0.1042	0.852961	0.393681	1.09295	0.864549	1.31476	986	cad	No
TXD12	Thioredoxin domain-containing protein 12	O95881	TXNDC12	0.1867	0.133578	1.39768	0.162208	1.20527	0.92942	1.56956	986	cad	No
TYK2	Non-receptor tyrosine-protein kinase TYK2	P29597	TYK2	-0.0586904	0.135056	-0.434564	0.663879	0.942999	0.715981	1.21164	986	cad	No
UB2L3	Ubiquitin-conjugating enzyme E2 L3	P68036	UBE2L3	-0.0277689	0.117169	-0.236999	0.812658	0.972613	0.76782	1.2117	986	cad	No
UBC9	SUMO-conjugating enzyme UBC9	P63279	UBE2I	-0.0137597	0.117925	-0.116682	0.907112	0.986335	0.773251	1.22684	986	cad	No
UBE2N	Ubiquitin-conjugating enzyme E2 N	P61088	UBE2N	-0.135236	0.120131	-1.12573	0.26028	0.87351	0.691904	1.10839	986	cad	No
Ubiquitin	Ubiquitin	P62979	RPS27A	0.103944	0.0989181	1.05081	0.293347	1.10954	0.895873	1.32881	986	cad	No
Ubiquitin1	Ubiquitin+1, truncated mutation for UbB	P62979	RPS27A	0.0389698	0.119326	0.326582	0.743984	1.03974	0.820327	1.31042	986	cad	No
UFC1	Ubiquitin-fold modifier-conjugating enzyme 1	Q9Y3C8	UFC1	-0.181338	0.118233	-1.53373	0.125097	0.834154	0.663514	1.05609	986	cad	No
UFM1	Ubiquitin-fold modifier 1	P61960	UFM1	-0.203246	0.137744	-1.47553	0.140069	0.816077	0.622794	1.06711	986	cad	No
ULBP1	NKG2D ligand 1	Q9BZM6	ULBP1	-0.11082	0.149729	-0.740133	0.459219	0.8951	0.64975	1.17042	986	cad	No
ULBP2	NKG2D ligand 2	Q9BZM5	ULBP2	-0.205897	0.15866	-1.29773	0.194381	0.813917	0.571236	1.06157	986	cad	No
ULBP3	NKG2D ligand 3	Q9BZM4	ULBP3	-0.0966704	0.151769	-0.63696	0.524151	0.907855	0.648907	1.17461	986	cad	No
UNC5H3	Netrin receptor UNC5C	O95185	UNC5C	0.0100196	0.12052	0.083137	0.933743	1.01007	0.788812	1.26384	986	cad	No
UNC5H4	Netrin receptor UNC5D	Q6UXZ4	UNC5D	-0.239726	0.120233	-1.99385	0.0461689	0.786843	0.621295	0.996251	986	cad	No
URB	Coiled-coil domain-containing protein 80	Q76M96	CCDC80	0.146874	0.132908	1.10508	0.269125	1.15821	0.892755	1.50369	986	cad	No
VasoactiveIntestinalPeptide	Vasoactive Intestinal Peptide	P01282	VIP	-0.0301469	0.123065	-0.244968	0.806481	0.970303	0.739297	1.20481	986	cad	No
VCAM1	Vascular cell adhesion protein 1	P19320	VCAM1	0.166962	0.120649	1.38386	0.166401	1.18171	0.93284	1.49781	986	cad	No
VEGF	Vascular endothelial growth factor A	P15692	VEGFA	0.0669672	0.120481	0.555831	0.578327	1.06926	0.826199	1.32982	986	cad	No
VEGF121	Vascular endothelial growth factor A, isoform 121	P15692	VEGFA	-0.150157	0.149788	-1.00247	0.316118	0.860573	0.624029	1.11975	986	cad	No
VEGFC	Vascular endothelial growth factor C	P49767	VEGFC	0.0501081	0.114459	0.43778	0.661545	1.05138	0.824719	1.29841	986	cad	No
VEGFsR2	Vascular endothelial growth factor receptor 2	P35968	KDR	-0.362339	0.126093	-2.87358	0.00405852	0.696046	0.54256	0.890415	986	cad	No
VEGFsR3	Vascular endothelial growth factor receptor 3	P35916	FLT4	-0.0729208	0.118877	-0.613416	0.539601	0.929674	0.738184	1.17742	986	cad	No
WFKN1	WAP, kazal, immunoglobulin, kunitz and NTR domain-containing protein 1	Q96NZ8	WFIKKN1	-0.0239784	0.122446	-0.195829	0.844744	0.976307	0.7645	1.23654	986	cad	No
WFKN2	WAP, Kazal, immunoglobulin, Kunitz and NTR domain-containing protein 2	Q8TEU8	WFIKKN2	-0.204271	0.117311	-1.74128	0.0816354	0.815242	0.646853	1.02553	986	cad	No
WIF1	Wnt inhibitory factor 1	Q9Y5W5	WIF1	-0.232548	0.145041	-1.60332	0.108864	0.792512	0.592401	1.03843	986	cad	No
WISP1	WNT1-inducible-signaling pathway protein 1	O95388	WISP1	-0.0860831	0.123458	-0.697265	0.485637	0.917518	0.710858	1.15057	986	cad	No
WNT7A	Protein Wnt-7a	O00755	WNT7A	-0.0316542	0.150546	-0.210262	0.833463	0.968842	0.685718	1.23895	986	cad	No
X.14032003	14-3-3 protein family	P31946, P62258, P61981, Q04917, P27348, P63104, P31947	YWHAB,YWHAE,YWHAG,YWHAH,YWHAQ,YWHAZ,SFN	-0.172141	0.108265	-1.58999	0.111837	0.841861	0.684552	1.04939	986	cad	No
X.17betaHSD1	Estradiol 17-beta-dehydrogenase 1	P14061	HSD17B1	0.0736262	0.0870619	0.845676	0.397734	1.0764	0.88941	1.27428	986	cad	No
X.3HIDH	3-hydroxyisobutyrate dehydrogenase, mitochondrial	P31937	HIBADH	0.0278173	0.114525	0.242894	0.808087	1.02821	0.797761	1.25597	986	cad	No
X.40SribosomalproteinSA	40S ribosomal protein SA	P08865	RPSA	-0.24123	0.164447	-1.46691	0.142399	0.785661	0.552022	1.04995	986	cad	No
X.41BB	Tumor necrosis factor receptor superfamily member 9	Q07011	TNFRSF9	-0.0144744	0.114693	-0.126201	0.899572	0.98563	0.754161	1.20436	986	cad	No
X.41BBligand	Tumor necrosis factor ligand superfamily member 9	P41273	TNFSF9	0.11678	0.0886265	1.31766	0.187616	1.12387	0.920011	1.32119	986	cad	No
X.4EBP2	Eukaryotic translation initiation factor 4E-binding protein 2	Q13542	EIF4EBP2	0.0049412	0.131708	0.0375164	0.970073	1.00495	0.743992	1.25884	986	cad	No
X.6Ckine	C-C motif chemokine 21	O00585	CCL21	0.275447	0.114219	2.41156	0.0158845	1.31712	1.05074	1.64554	986	cad	No
X.6Phosphogluconatedehydrogenase	6-phosphogluconate dehydrogenase, decarboxylating	P52209	PGD	-0.213024	0.109087	-1.95279	0.0508441	0.808137	0.654351	1.00597	986	cad	No
X41	Protein 4.1	P11171	EPB41	-0.168919	0.127652	-1.32327	0.185744	0.844577	0.654637	1.07945	986	cad	No
XEDAR	Tumor necrosis factor receptor superfamily member 27	Q9HAV5	EDA2R	0.108125	0.119829	0.902333	0.36688	1.11419	0.852444	1.37172	986	cad	No
XPNPEP1	Xaa-Pro aminopeptidase 1	Q9NQW7	XPNPEP1	-0.226033	0.117559	-1.92272	0.0545146	0.797692	0.634922	1.00858	986	cad	No
XTP3A	dCTP pyrophosphatase 1	Q9H773	DCTPP1	0.262517	0.126978	2.06742	0.0386946	1.3002	1.01694	1.67248	986	cad	No
YES	Tyrosine-protein kinase Yes	P07947	YES1	0.0749009	0.0805032	0.930409	0.352159	1.07778	0.903142	1.27394	986	cad	No
ZAP70	Tyrosine-protein kinase ZAP-70	P43403	ZAP70	-0.0292493	0.128866	-0.226974	0.820444	0.971174	0.729492	1.20035	986	cad	No

## Sheet: ST_2
Supplementary table 2: Association between CHD and proteins using a fully adjusted model in KORA F4.
Protein	Protein Full Name	UniProt	Gene Symbol	Beta	SE	Test_statistic	Pvalue	OR	Lower_CI	Upper_CI	N	outcome	Significant
a1Antichymotrypsin	Alpha-1-antichymotrypsin	P01011	SERPINA3	-0.355878	0.141131	-2.52162	0.0116816	0.700558	0.530727	0.923713	982	cad	No
a1Antitrypsin	Alpha-1-antitrypsin	P01009	SERPINA1	0.175351	0.120724	1.45249	0.146365	1.19166	0.922839	1.4857	982	cad	No
a2Antiplasmin	Alpha-2-antiplasmin	P08697	SERPINF2	0.106926	0.131656	0.812157	0.416701	1.11285	0.855408	1.4361	982	cad	No
a2HSGlycoprotein	Alpha-2-HS-glycoprotein	P02765	AHSG	0.0830754	0.130186	0.63813	0.523389	1.08662	0.839531	1.39802	982	cad	No
a2Macroglobulin	Alpha-2-macroglobulin	P01023	A2M	0.106835	0.122603	0.871384	0.383545	1.11275	0.873276	1.41355	982	cad	No
ABL1	Tyrosine-protein kinase ABL1	P00519	ABL1	0.100695	0.107615	0.935704	0.349425	1.10594	0.877354	1.35052	982	cad	No
ABL2	Abelson tyrosine-protein kinase 2	P42684	ABL2	0.0163011	0.153496	0.106199	0.915425	1.01643	0.695142	1.2718	982	cad	No
ACE2	Angiotensin-converting enzyme 2	Q9BYF1	ACE2	0.0721988	0.112007	0.644593	0.519191	1.07487	0.841644	1.31379	982	cad	No
ACTH	Corticotropin	P01189	POMC	-0.320482	0.222088	-1.44304	0.149009	0.725799	0.444868	1.05391	982	cad	No
ActivatedProteinC	Activated Protein C	P04070	PROC	0.12306	0.103146	1.19307	0.232843	1.13095	0.902511	1.36329	982	cad	No
ActivinA	Inhibin beta A chain	P08476	INHBA	0.00674566	0.128915	0.0523266	0.958268	1.00677	0.78363	1.29971	982	cad	No
ActivinAB	Inhibin beta A chain:Inhibin beta B chain heterodimer	P08476 P09529	INHBA INHBB	0.00163677	0.142189	0.0115112	0.990816	1.00164	0.746403	1.29322	982	cad	No
ActivinRIB	Activin receptor type-1B	P36896	ACVR1B	-0.139032	0.181832	-0.764615	0.444501	0.8702	0.573352	1.15676	982	cad	No
ADAM12	Disintegrin and metalloproteinase domain-containing protein 12	O43184	ADAM12	-0.0333427	0.147724	-0.225709	0.821428	0.967207	0.70576	1.26488	982	cad	No
ADAM9	Disintegrin and metalloproteinase domain-containing protein 9	Q13443	ADAM9	-0.032969	0.133811	-0.246385	0.805385	0.967569	0.706992	1.204	982	cad	No
ADAMTS4	A disintegrin and metalloproteinase with thrombospondin motifs 4	O75173	ADAMTS4	0.116966	0.112282	1.04172	0.297543	1.12408	0.881718	1.37941	982	cad	No
ADAMTS5	A disintegrin and metalloproteinase with thrombospondin motifs 5	Q9UNA0	ADAMTS5	0.247523	0.113811	2.17485	0.0296411	1.28085	0.998257	1.573	982	cad	No
Adiponectin	Adiponectin	Q15848	ADIPOQ	-0.0883876	0.162114	-0.545217	0.585604	0.915406	0.663847	1.25483	982	cad	No
Afamin	Afamin	P43652	AFM	0.10559	0.126057	0.837635	0.402236	1.11137	0.870783	1.42794	982	cad	No
AflatoxinB1aldehydereductase	Aflatoxin B1 aldehyde reductase member 2	O43488	AKR7A2	-0.185358	0.119635	-1.54937	0.121293	0.830807	0.660171	1.05753	982	cad	No
Aggrecan	Aggrecan core protein	P16112	ACAN	-0.152062	0.171267	-0.887861	0.374615	0.858935	0.594505	1.14864	982	cad	No
AGR2	Anterior gradient protein 2 homolog	O95994	AGR2	0.0540124	0.119324	0.452653	0.650798	1.0555	0.806205	1.29608	982	cad	No
AIF1	Allograft inflammatory factor 1	P55008	AIF1	0.0265105	0.136499	0.194218	0.846005	1.02687	0.781861	1.33231	982	cad	No
AIP	AH receptor-interacting protein	O00170	AIP	-0.0532379	0.127288	-0.418248	0.675766	0.948154	0.739817	1.21881	982	cad	No
AK1A1	Alcohol dehydrogenase [NADP(+)]	P14550	AKR1A1	-0.0091578	0.127908	-0.0715966	0.942923	0.990884	0.773467	1.2781	982	cad	No
ALCAM	CD166 antigen	Q13740	ALCAM	0.294522	0.135068	2.18055	0.029217	1.34249	1.03153	1.7534	982	cad	No
ALK1	Serine/threonine-protein kinase receptor R3	P37023	ACVRL1	-0.211421	0.168701	-1.25323	0.210123	0.809433	0.558835	1.07623	982	cad	No
ALT	Alanine aminotransferase 1	P24298	GPT	-0.223015	0.147323	-1.51378	0.130081	0.800103	0.593037	1.05165	982	cad	No
Aminoacylase1	Aminoacylase-1	Q03154	ACY1	0.114038	0.145217	0.785292	0.432282	1.12079	0.84043	1.48713	982	cad	No
AMNLS	Protein amnionless	Q9BXJ7	AMN	0.0119372	0.113922	0.104784	0.916547	1.01201	0.791371	1.24475	982	cad	No
AMPKa1b1g1	AMP Kinase (alpha1beta1gamma1)	Q13131 Q9Y478 P54619	PRKAA1 PRKAB1 PRKAG1	0.0459085	0.141407	0.324654	0.745443	1.04698	0.762026	1.33621	982	cad	No
AMPKa2b2g1	AMP Kinase (alpha2beta2gamma1)	P54646 O43741 P54619	PRKAA2 PRKAB2 PRKAG1	-0.174718	0.128547	-1.35917	0.174093	0.839694	0.652401	1.07988	982	cad	No
AMPM2	Methionine aminopeptidase 2	P50579	METAP2	-0.11757	0.122809	-0.957343	0.338394	0.889078	0.700856	1.13501	982	cad	No
amyloidprecursorprotein	Amyloid beta A4 protein	P05067	APP	0.134009	0.122754	1.09169	0.274968	1.1434	0.896132	1.45117	982	cad	No
AN32B	Acidic leucine-rich nuclear phosphoprotein 32 family member B	Q92688	ANP32B	0.156982	0.105728	1.48477	0.137605	1.16997	0.920448	1.4132	982	cad	No
Angiogenin	Angiogenin	P03950	ANG	0.0172305	0.1391	0.123872	0.901417	1.01738	0.772914	1.33297	982	cad	No
Angiopoietin1	Angiopoietin-1	Q15389	ANGPT1	0.205313	0.110322	1.86104	0.0627387	1.22791	0.9806	1.51668	982	cad	No
Angiopoietin2	Angiopoietin-2	O15123	ANGPT2	0.193476	0.124453	1.55461	0.12004	1.21346	0.945058	1.54269	982	cad	No
Angiopoietin4	Angiopoietin-4	Q9Y264	ANGPT4	-0.0363643	0.120082	-0.30283	0.76202	0.964289	0.729433	1.18705	982	cad	No
Angiostatin	Angiostatin	P00747	PLG	0.100836	0.135777	0.742657	0.457689	1.10609	0.845279	1.43806	982	cad	No
Angiotensinogen	Angiotensinogen	P01019	AGT	-0.152417	0.155755	-0.978569	0.327793	0.85863	0.631365	1.16152	982	cad	No
ANGL3	Angiopoietin-related protein 3	Q9Y5C1	ANGPTL3	0.146891	0.0865473	1.69723	0.0896524	1.15823	0.971298	1.38785	982	cad	No
annexinI	Annexin A1	P04083	ANXA1	-0.0718852	0.129451	-0.555306	0.578685	0.930638	0.720078	1.19658	982	cad	No
annexinII	Annexin A2	P07355	ANXA2	-0.0896573	0.131624	-0.681163	0.495768	0.914244	0.703075	1.17522	982	cad	No
annexinVI	Annexin A6	P08133	ANXA6	0.0898018	0.126078	0.712274	0.476295	1.09396	0.858537	1.40874	982	cad	No
ANP	Atrial natriuretic factor	P01160	NPPA	0.236276	0.105271	2.24446	0.024803	1.26652	1.00936	1.53627	982	cad	No
AntithrombinIII	Antithrombin-III	P01008	SERPINC1	-0.0876654	0.132185	-0.663204	0.5072	0.916067	0.715347	1.20661	982	cad	No
ApoB	Apolipoprotein B	P04114	APOB	0.167214	0.177243	0.943418	0.345467	1.18201	0.835537	1.67605	982	cad	No
ApoD	Apolipoprotein D	P05090	APOD	-0.130199	0.152509	-0.85371	0.393265	0.877921	0.641637	1.14307	982	cad	No
ApoE2	Apolipoprotein E (isoform E2)	P02649	APOE	0.092959	0.154762	0.600656	0.548069	1.09742	0.813891	1.49475	982	cad	No
ApoE3	Apolipoprotein E (isoform E3)	P02649	APOE	0.0537508	0.171359	0.313673	0.753769	1.05522	0.757429	1.48542	982	cad	No
ApoE4	Apolipoprotein E (isoform E4)	P02649	APOE	0.150966	0.179731	0.839955	0.400933	1.16296	0.822482	1.66614	982	cad	No
AREG	Amphiregulin	P15514	AREG	-0.0830378	0.121162	-0.685344	0.493127	0.920316	0.728663	1.17255	982	cad	No
ARGI1	Arginase-1	P05089	ARG1	-0.180237	0.163132	-1.10485	0.269223	0.835072	0.594638	1.11936	982	cad	No
ARI3A	AT-rich interactive domain-containing protein 3A	Q99856	ARID3A	0.105842	0.123776	0.855108	0.392491	1.11165	0.86432	1.40686	982	cad	No
ARMEL	Cerebral dopamine neurotrophic factor	Q49AH0	CDNF	0.12458	0.100537	1.23915	0.215292	1.13267	0.929891	1.39552	982	cad	No
ARP19	cAMP-regulated phosphoprotein 19	P56211	ARPP19	-0.202994	0.138493	-1.46573	0.142722	0.816283	0.621002	1.06799	982	cad	No
ARSB	Arylsulfatase B	P15848	ARSB	-0.211489	0.187814	-1.12606	0.260142	0.809378	0.533103	1.10862	982	cad	No
ART	Agouti-related protein	O00253	AGRP	-0.0527199	0.134162	-0.392957	0.694351	0.948646	0.72513	1.22605	982	cad	No
Artemin	Artemin	Q5T4W7	ARTN	-0.0436256	0.132244	-0.329887	0.741486	0.957312	0.711686	1.19826	982	cad	No
ARTS1	Endoplasmic reticulum aminopeptidase 1	Q9NZ08	ERAP1	-0.12719	0.125356	-1.01463	0.310284	0.880567	0.693833	1.13561	982	cad	No
ArylsulfataseA	Arylsulfatase A	P15289	ARSA	-0.155949	0.149978	-1.03982	0.298425	0.855602	0.612418	1.10673	982	cad	No
ASAH2	Neutral ceramidase	Q9NR71	ASAH2	-0.0344858	0.128512	-0.268347	0.788432	0.966102	0.751401	1.24351	982	cad	No
ASAHL	N-acylethanolamine-hydrolyzing acid amidase	Q02083	NAAA	-0.0335576	0.136378	-0.246063	0.805634	0.966999	0.738291	1.26085	982	cad	No
ASGR1	Asialoglycoprotein receptor 1	P07306	ASGR1	0.0217023	0.124707	0.174027	0.861844	1.02194	0.751315	1.25719	982	cad	No
ASM3A	Acid sphingomyelinase-like phosphodiesterase 3a	Q92484	SMPDL3A	0.00903768	0.123124	0.0734033	0.941485	1.00908	0.768529	1.25189	982	cad	No
ATPsynthasebetachain	ATP synthase subunit beta, mitochondrial	P06576	ATP5B	0.0228675	0.131391	0.174042	0.861833	1.02313	0.753286	1.27494	982	cad	No
ATS1	A disintegrin and metalloproteinase with thrombospondin motifs 1	Q9UHI8	ADAMTS1	0.017123	0.107176	0.159765	0.873066	1.01727	0.793192	1.23114	982	cad	No
ATS13	A disintegrin and metalloproteinase with thrombospondin motifs 13	Q76LX8	ADAMTS13	0.20958	0.133913	1.56505	0.117571	1.23316	0.951629	1.6099	982	cad	No
ATS15	A disintegrin and metalloproteinase with thrombospondin motifs 15	Q8TE58	ADAMTS15	-0.0312076	0.125452	-0.24876	0.803546	0.969274	0.728408	1.20254	982	cad	No
AURKB	Aurora kinase B	Q96GD4	AURKB	-0.0269901	0.125464	-0.215122	0.829673	0.973371	0.734578	1.21016	982	cad	No
AurorakinaseA	Aurora kinase A	O14965	AURKA	-0.297676	0.188231	-1.58144	0.113778	0.742542	0.492435	1.0266	982	cad	No
Azurocidin	Azurocidin	P20160	AZU1	0.00259087	0.130762	0.0198136	0.984192	1.00259	0.767869	1.27707	982	cad	No
b2Microglobulin	Beta-2-microglobulin	P61769	B2M	0.072415	0.127581	0.567598	0.570308	1.0751	0.824146	1.35622	982	cad	No
B7	T-lymphocyte activation antigen CD80	P33681	CD80	0.242212	0.107867	2.24547	0.0247378	1.27406	1.03904	1.5825	982	cad	No
B72	T-lymphocyte activation antigen CD86	P42081	CD86	-0.483919	0.209549	-2.30933	0.0209252	0.616363	0.394915	0.888701	982	cad	No
B7H1	Programmed cell death 1 ligand 1	Q9NZQ7	CD274	-0.283255	0.155316	-1.82374	0.0681916	0.753328	0.54253	0.998501	982	cad	No
B7H2	ICOS ligand	O75144	ICOSLG	-0.438434	0.1556	-2.8177	0.00483696	0.645046	0.469768	0.864211	982	cad	No
BAFF	Tumor necrosis factor ligand superfamily member 13B	Q9Y275	TNFSF13B	0.303876	0.108655	2.79672	0.0051625	1.3551	1.0883	1.6721	982	cad	No
BAFFReceptor	Tumor necrosis factor receptor superfamily member 13C	Q96RJ3	TNFRSF13C	-0.176258	0.172904	-1.0194	0.308015	0.838402	0.560321	1.11266	982	cad	No
BARK1	beta-adrenergic receptor kinase 1	P25098	ADRBK1	-0.232491	0.117537	-1.97802	0.0479264	0.792557	0.63172	1.00313	982	cad	No
BASI	Basigin	P35613	BSG	0.0330862	0.118468	0.279284	0.780027	1.03364	0.803666	1.28124	982	cad	No
BCAM	Basal Cell Adhesion Molecule	P50895	BCAM	0.0624061	0.114272	0.54612	0.584984	1.06439	0.834058	1.30971	982	cad	No
BCAR3	Breast cancer anti-estrogen resistance protein 3	O75815	BCAR3	-0.18268	0.176955	-1.03235	0.301906	0.833035	0.563516	1.12034	982	cad	No
Bcl2	Apoptosis regulator Bcl-2	P10415	BCL2	-0.0429597	0.129041	-0.332914	0.739199	0.95795	0.738909	1.22565	982	cad	No
BCL2like1protein	Bcl-2-like protein 1	Q07817	BCL2L1	0.18958	0.0975226	1.94396	0.0518998	1.20874	0.969432	1.44795	982	cad	No
BCMA	Tumor necrosis factor receptor superfamily member 17	Q02223	TNFRSF17	-0.287153	0.128685	-2.23144	0.0256519	0.750397	0.582062	0.964585	982	cad	No
BDNF	Brain-derived neurotrophic factor	P23560	BDNF	0.160601	0.110159	1.45791	0.144866	1.17422	0.939698	1.45534	982	cad	No
bECGF	Fibroblast growth factor 1	P05230	FGF1	0.117209	0.102754	1.14068	0.254003	1.12435	0.899796	1.35686	982	cad	No
bEndorphin	Beta-endorphin	P01189	POMC	-0.131197	0.154263	-0.850476	0.39506	0.877045	0.628493	1.14979	982	cad	No
bFGF	Fibroblast growth factor 2	P09038	FGF2	0.0867604	0.1214	0.714663	0.474817	1.09064	0.850219	1.37153	982	cad	No
bFGFR	Fibroblast growth factor receptor 1	P11362	FGFR1	-0.0757459	0.133099	-0.569092	0.569293	0.927052	0.711363	1.19676	982	cad	No
BFL1	Bcl-2-related protein A1	Q16548	BCL2A1	-0.0523701	0.144641	-0.362071	0.717299	0.948978	0.685625	1.20541	982	cad	No
BGH3	Transforming growth factor-beta-induced protein ig-h3	Q15582	TGFBI	-0.0259113	0.131222	-0.197462	0.843466	0.974422	0.752601	1.26	982	cad	No
BGN	Biglycan	P21810	BGN	-0.0496759	0.130325	-0.38117	0.703077	0.951538	0.733947	1.22303	982	cad	No
BLC	C-X-C motif chemokine 13	O43927	CXCL13	0.191236	0.108446	1.76343	0.0778282	1.21075	0.969484	1.49033	982	cad	No
BMP1	Bone morphogenetic protein 1	P13497	BMP1	0.151969	0.137115	1.10833	0.267719	1.16412	0.889084	1.52692	982	cad	No
BMP10	Bone morphogenetic protein 10	O95393	BMP10	-0.0186768	0.109492	-0.170577	0.864556	0.981497	0.775732	1.1995	982	cad	No
BMP14	Growth/differentiation factor 5	P43026	GDF5	0.0954616	0.117597	0.811766	0.416926	1.10017	0.860987	1.37983	982	cad	No
BMP6	Bone morphogenetic protein 6	P22004	BMP6	-0.305271	0.187815	-1.62538	0.104082	0.736924	0.494189	1.02577	982	cad	No
BMP7	Bone morphogenetic protein 7	P18075	BMP7	-0.231055	0.186582	-1.23835	0.215585	0.793696	0.533262	1.0942	982	cad	No
BMPER	BMP-binding endothelial regulator protein	Q8N8U9	BMPER	0.124068	0.1178	1.05321	0.292244	1.13209	0.868121	1.39229	982	cad	No
BMPR1A	Bone morphogenetic protein receptor type-1A	P36894	BMPR1A	-0.298683	0.236586	-1.26247	0.206779	0.741795	0.453055	1.10145	982	cad	No
BMPRII	Bone morphogenetic protein receptor type-2	Q13873	BMPR2	-0.330648	0.228058	-1.44984	0.147102	0.718458	0.424759	1.02723	982	cad	No
BMX	Cytoplasmic tyrosine-protein kinase BMX	P51813	BMX	0.161108	0.107654	1.49654	0.134514	1.17481	0.933391	1.43208	982	cad	No
bNGF	beta-nerve growth factor	P01138	NGF	-0.0514529	0.131566	-0.391081	0.695737	0.949848	0.714494	1.20379	982	cad	No
BNP32	Brain natriuretic peptide 32	P16860	NPPB	-0.0200169	0.154623	-0.129456	0.896997	0.980182	0.697624	1.27954	982	cad	No
BOC	Brother of CDO	Q9BWV1	BOC	0.113995	0.125608	0.907544	0.364119	1.12075	0.867669	1.42025	982	cad	No
BoneproteoglycanII	Decorin	P07585	DCN	0.00449355	0.124031	0.0362294	0.971099	1.0045	0.786019	1.27879	982	cad	No
BPI	Bactericidal permeability-increasing protein	P17213	BPI	0.116779	0.109303	1.0684	0.285338	1.12387	0.895199	1.38297	982	cad	No
BRF1	Transcription factor IIIB 90 kDa subunit	Q92994	BRF1	-0.113888	0.153793	-0.740527	0.45898	0.892358	0.634217	1.16489	982	cad	No
BSP	Bone sialoprotein 2	P21815	IBSP	-0.00132157	0.135341	-0.00976476	0.992209	0.998679	0.761745	1.29476	982	cad	No
BSSP4	Brain-specific serine protease 4	Q9GZN4	PRSS22	0.0764693	0.131805	0.580169	0.5618	1.07947	0.830454	1.39182	982	cad	No
BST1	ADP-ribosyl cyclase/cyclic ADP-ribose hydrolase 2	Q10588	BST1	-0.0433479	0.116226	-0.372963	0.709176	0.957578	0.770258	1.2183	982	cad	No
BTK	Tyrosine-protein kinase BTK	Q06187	BTK	-0.152051	0.120644	-1.26033	0.207549	0.858945	0.681987	1.09639	982	cad	No
C1EsteraseInhibitor	Plasma protease C1 inhibitor	P05155	SERPING1	0.0705199	0.134903	0.522747	0.60115	1.07307	0.824479	1.40055	982	cad	No
C1q	Complement C1q subcomponent	P02745 P02746 P02747	C1QA C1QB C1QC	0.00996131	0.140138	0.0710824	0.943332	1.01001	0.788631	1.35884	982	cad	No
C1QBP	Complement component 1 Q subcomponent-binding protein, mitochondrial	Q07021	C1QBP	-0.376884	0.150679	-2.50124	0.0123761	0.685996	0.506124	0.912182	982	cad	No
C1r	Complement C1r subcomponent	P00736	C1R	0.0412671	0.139587	0.295636	0.767508	1.04213	0.84392	1.46854	982	cad	No
C2	Complement C2	P06681	C2	0.143664	0.183274	0.783878	0.433112	1.1545	0.849867	1.71107	982	cad	No
C3	Complement C3	P01024	C3	-0.139418	0.131629	-1.05918	0.289519	0.869864	0.671571	1.12339	982	cad	No
C34gp41HIVFragment	gp41 C34 peptide, HIV	Q70626	Human-virus	-0.136604	0.148101	-0.922368	0.356337	0.872316	0.646182	1.15297	982	cad	No
C3adesArg	C3a anaphylatoxin des Arginine	P01024	C3	-0.200547	0.101879	-1.96849	0.0490117	0.818283	0.665513	1.01769	982	cad	No
C3b	Complement C3b	P01024	C3	0.0873825	0.146839	0.595091	0.551783	1.09131	0.822214	1.46262	982	cad	No
C3d	Complement C3d fragment	P01024	C3	0.0494565	0.113706	0.434951	0.663598	1.0507	0.827433	1.29875	982	cad	No
C4	Complement C4	P0C0L4, P0C0L5	C4A C4B	-0.130754	0.122835	-1.06447	0.287115	0.877433	0.691944	1.12213	982	cad	No
C4b	Complement C4b	P0C0L4 P0C0L5	C4A C4B	-0.129142	0.129766	-0.995196	0.319641	0.878849	0.680803	1.13314	982	cad	No
C5	Complement C5	P01031	C5	0.218726	0.111112	1.96853	0.0490075	1.24449	1.00277	1.57521	982	cad	No
C5a	C5a anaphylatoxin	P01031	C5	0.106487	0.162434	0.65557	0.512101	1.11236	0.810337	1.53342	982	cad	No
C5b6Complex	Complement C5b-C6 complex	P01031,P13671	C5 C6	0.194955	0.129826	1.50166	0.133185	1.21526	0.93885	1.56302	982	cad	No
C6	Complement component C6	P13671	C6	0.0707015	0.137194	0.515341	0.606315	1.07326	0.827747	1.41676	982	cad	No
C7	Complement component C7	P10643	C7	0.173362	0.141785	1.22271	0.221439	1.1893	0.909367	1.5834	982	cad	No
C8	Complement component C8	P07357,P07358,P07360	C8A C8B C8G	0.058347	0.11291	0.516756	0.605327	1.06008	0.821019	1.28803	982	cad	No
C9	Complement component C9	P02748	C9	-0.102455	0.145492	-0.704199	0.481309	0.902618	0.682572	1.20752	982	cad	No
CAD15	Cadherin-15	P55291	CDH15	-0.224202	0.190739	-1.17544	0.239819	0.799153	0.532898	1.1039	982	cad	No
Cadherin12	Cadherin-12	P55289	CDH12	0.134219	0.120498	1.11387	0.265336	1.14364	0.885456	1.4244	982	cad	No
Cadherin2	Cadherin-2	P19022	CDH2	-0.323026	0.18259	-1.76913	0.0768721	0.723955	0.483707	0.993536	982	cad	No
Cadherin5	Cadherin-5	P33151	CDH5	-0.0972124	0.133095	-0.730396	0.465148	0.907363	0.696854	1.17441	982	cad	No
Cadherin6	Cadherin-6	P55285	CDH6	-0.0468599	0.136939	-0.342195	0.732204	0.954221	0.683723	1.18981	982	cad	No
CadherinE	Cadherin-1	P12830	CDH1	0.322928	0.13559	2.38165	0.0172351	1.38117	1.06274	1.80884	982	cad	No
Calcineurin	Calcineurin	Q08209 P63098	PPP3CA PPP3R1	-0.196336	0.123131	-1.59452	0.110819	0.821736	0.64558	1.04707	982	cad	No
CalcineurinBa	Calcineurin subunit B type 1	P63098	PPP3R1	0.0616149	0.114696	0.537201	0.591129	1.06355	0.823416	1.3046	982	cad	No
calgranulinB	Protein S100-A9	P06702	S100A9	0.230012	0.124531	1.84702	0.0647436	1.25862	0.981868	1.60117	982	cad	No
CalpainI	Calpain I	P07384 P04632	CAPN1 CAPNS1	-0.139153	0.121163	-1.14848	0.250771	0.870095	0.690485	1.11201	982	cad	No
Calpastatin	Calpastatin	P20810	CAST	-0.0564993	0.130355	-0.433427	0.664705	0.945067	0.718661	1.20386	982	cad	No
calreticulin	Calreticulin	P27797	CALR	-0.0412851	0.133456	-0.309353	0.757053	0.959556	0.71989	1.21897	982	cad	No
CAMK1D	Calcium/calmodulin-dependent protein kinase type 1D	Q8IU85	CAMK1D	0.148265	0.113131	1.31056	0.190007	1.15982	0.896373	1.41637	982	cad	No
CAMK2A	Calcium/calmodulin-dependent protein kinase type II subunit alpha	Q9UQM7	CAMK2A	-0.0861785	0.133359	-0.646214	0.518141	0.91743	0.702602	1.18459	982	cad	No
CAMK2B	Calcium/calmodulin-dependent protein kinase type II subunit beta	Q13554	CAMK2B	-0.212512	0.127586	-1.66564	0.0957856	0.808551	0.628805	1.03735	982	cad	No
CAMK2D	Calcium/calmodulin-dependent protein kinase type II subunit delta	Q13557	CAMK2D	-0.160793	0.12584	-1.27776	0.201334	0.851468	0.666814	1.09316	982	cad	No
CaMKKalpha	Calcium/calmodulin-dependent protein kinase kinase 1	Q8N5S9	CAMKK1	-0.113904	0.136647	-0.833565	0.404526	0.892343	0.676458	1.15479	982	cad	No
CAPG	Macrophage-capping protein	P40121	CAPG	0.0314573	0.122563	0.256662	0.79744	1.03196	0.794526	1.28204	982	cad	No
Carbonicanhydrase6	Carbonic anhydrase 6	P23280	CA6	0.290967	0.14733	1.97493	0.0482756	1.33772	1.00454	1.79112	982	cad	No
Carbonicanhydrase9	Carbonic anhydrase 9	Q16790	CA9	-0.156611	0.148659	-1.05349	0.292115	0.855037	0.62582	1.12369	982	cad	No
CarbonicanhydraseI	Carbonic anhydrase 1	P00915	CA1	0.221813	0.12279	1.80645	0.0708483	1.24834	0.976668	1.58217	982	cad	No
carbonicanhydraseII	Carbonic anhydrase 2	P00918	CA2	-0.0788045	0.146083	-0.539451	0.589576	0.924221	0.677724	1.20384	982	cad	No
CarbonicanhydraseIII	Carbonic anhydrase 3	P07451	CA3	0.0492046	0.134215	0.36661	0.71391	1.05044	0.80348	1.36125	982	cad	No
CarbonicAnhydraseIV	Carbonic anhydrase 4	P22748	CA4	-0.0382022	0.116308	-0.328457	0.742566	0.962518	0.718788	1.16417	982	cad	No
CarbonicanhydraseVII	Carbonic anhydrase 7	P43166	CA7	0.150682	0.10452	1.44166	0.149398	1.16263	0.929441	1.41004	982	cad	No
CarbonicAnhydraseX	Carbonic anhydrase-related protein 10	Q9NS85	CA10	-0.208457	0.210271	-0.991372	0.321504	0.811836	0.513861	1.14374	982	cad	No
CarbonicanhydraseXIII	Carbonic anhydrase 13	Q8N1Q1	CA13	-0.199138	0.136836	-1.45531	0.145585	0.819437	0.628231	1.07556	982	cad	No
Cardiotrophin1	Cardiotrophin-1	Q16619	CTF1	-0.334795	0.234873	-1.42543	0.154032	0.715485	0.425364	1.03814	982	cad	No
Caspase10	Caspase-10	Q92851	CASP10	0.147561	0.108895	1.35508	0.175392	1.159	0.89565	1.39117	982	cad	No
Caspase2	Caspase-2	P42575	CASP2	-0.0273446	0.132474	-0.206415	0.836467	0.973026	0.723702	1.22015	982	cad	No
Caspase3	Caspase-3	P42574	CASP3	-0.184194	0.128594	-1.43237	0.152038	0.831774	0.646681	1.07084	982	cad	No
Catalase	Catalase	P04040	CAT	0.203471	0.133655	1.52235	0.12792	1.22565	0.938791	1.58557	982	cad	No
CATC	Dipeptidyl peptidase 1	P53634	CTSC	-0.74943	0.294145	-2.54782	0.0108398	0.472636	0.255935	0.799171	982	cad	No
CATE	Cathepsin E	P14091	CTSE	0.0635297	0.111293	0.570831	0.568114	1.06559	0.838877	1.30394	982	cad	No
CathepsinA	Lysosomal protective protein	P10619	CTSA	-0.0899397	0.128951	-0.697471	0.485508	0.913986	0.707086	1.17336	982	cad	No
CathepsinB	Cathepsin B	P07858	CTSB	0.149455	0.115951	1.28896	0.197413	1.1612	0.90991	1.44113	982	cad	No
CathepsinD	Cathepsin D	P07339	CTSD	0.112975	0.123444	0.915189	0.360093	1.1196	0.86947	1.40847	982	cad	No
CathepsinG	Cathepsin G	P08311	CTSG	-0.0645504	0.126792	-0.509104	0.61068	0.937489	0.709728	1.17307	982	cad	No
CathepsinH	Cathepsin H	P09668	CTSH	0.3894	0.133965	2.90672	0.00365239	1.47609	1.13506	1.92049	982	cad	No
CathepsinS	Cathepsin S	P25774	CTSS	0.0734352	0.125703	0.584196	0.559089	1.0762	0.828701	1.35643	982	cad	No
CathepsinV	Cathepsin L2	O60911	CTSV	0.152397	0.142653	1.06831	0.285383	1.16462	0.866863	1.51577	982	cad	No
CATZ	Cathepsin Z	Q9UBR2	CTSZ	-0.221333	0.133386	-1.65934	0.0970466	0.80145	0.616063	1.03962	982	cad	No
CBG	Corticosteroid-binding globulin	P08185	SERPINA6	0.0513546	0.129204	0.397468	0.691022	1.0527	0.793374	1.32395	982	cad	No
CBPE	Carboxypeptidase E	P16870	CPE	0.135833	0.132281	1.02685	0.30449	1.14549	0.865986	1.44998	982	cad	No
CBX5	Chromobox protein homolog 5	P45973	CBX5	0.100088	0.110367	0.906866	0.364478	1.10527	0.860385	1.34326	982	cad	No
CCL28	C-C motif chemokine 28	Q9NRJ3	CCL28	0.161635	0.128524	1.25763	0.208525	1.17543	0.911189	1.50997	982	cad	No
CD109	CD109 antigen	Q6YHK3	CD109	-0.236975	0.136756	-1.73283	0.0831267	0.789011	0.60256	1.02955	982	cad	No
CD22	B-cell receptor CD22	P20273	CD22	-0.0538263	0.135286	-0.397871	0.690725	0.947597	0.691506	1.20084	982	cad	No
CD226	CD226 antigen	Q15762	CD226	-0.0687954	0.15122	-0.454935	0.649156	0.933518	0.676895	1.22253	982	cad	No
CD23	Low affinity immunoglobulin epsilon Fc receptor	P06734	FCER2	0.067997	0.126083	0.539305	0.589676	1.07036	0.835075	1.3695	982	cad	No
CD30	Tumor necrosis factor receptor superfamily member 8	P28908	TNFRSF8	0.135253	0.10267	1.31736	0.187718	1.14483	0.906889	1.37503	982	cad	No
CD30Ligand	Tumor necrosis factor ligand superfamily member 8	P32971	TNFSF8	0.00231061	0.121804	0.0189698	0.984865	1.00231	0.783551	1.26455	982	cad	No
CD36ANTIGEN	Platelet glycoprotein 4	P16671	CD36	-0.179504	0.14642	-1.22596	0.220214	0.835684	0.628032	1.11609	982	cad	No
CD39	Ectonucleoside triphosphate diphosphohydrolase 1	P49961	ENTPD1	-0.178144	0.185584	-0.959906	0.337103	0.836822	0.547087	1.12349	982	cad	No
CD40ligandsoluble	CD40 ligand	P29965	CD40LG	0.0328821	0.113815	0.288908	0.772652	1.03343	0.800581	1.26677	982	cad	No
CD48	CD48 antigen	P09326	CD48	0.0172082	0.137531	0.125123	0.900426	1.01736	0.770428	1.3122	982	cad	No
CD5L	CD5 antigen-like	O43866	CD5L	-0.07087	0.128618	-0.551013	0.581625	0.931583	0.720616	1.19364	982	cad	No
CD70	CD70 antigen	P32970	CD70	0.0140751	0.130352	0.107978	0.914013	1.01417	0.773469	1.28116	982	cad	No
CD97	CD97 antigen	P48960	CD97	-0.160446	0.145718	-1.10107	0.270867	0.851764	0.636801	1.12045	982	cad	No
CDC37	Hsp90 co-chaperone Cdc37	Q16543	CDC37	0.0833793	0.103793	0.80332	0.42179	1.08695	0.866424	1.32292	982	cad	No
CDK1cyclinB	Cyclin-dependent kinase 1:G2/mitotic-specific cyclin-B1 complex	P06493 P14635	CDC2 CCNB1	0.174865	0.0908017	1.92579	0.0541306	1.19109	0.982239	1.41594	982	cad	No
CDK2cyclinA	Cyclin-dependent kinase 2:Cyclin-A2 complex	P24941 P20248	CDK2 CCNA2	0.15843	0.0978235	1.61955	0.105328	1.17167	0.953108	1.40894	982	cad	No
CDK5p35	Cyclin-dependent kinase 5:Cyclin-dependent kinase 5 activator 1 complex	Q00535 Q15078	CDK5 CDK5R1	-0.077599	0.175396	-0.442421	0.658185	0.925335	0.621775	1.22181	982	cad	No
CDK8cyclinC	Cyclin-dependent kinase 8:Cyclin-C complex	P49336 P24863	CDK8 CCNC	-0.144918	0.171649	-0.844271	0.398518	0.865093	0.60293	1.12857	982	cad	No
CDON	Cell adhesion molecule-related/down-regulated by oncogenes	Q4KMG0	CDON	0.00352282	0.135881	0.0259257	0.979317	1.00353	0.770092	1.31308	982	cad	No
CFC1	Cryptic protein	P0CG37	CFC1	0.0411836	0.106089	0.388198	0.69787	1.04204	0.834416	1.27775	982	cad	No
cGMPstimulatedPDE	cGMP-dependent 3',5'-cyclic phosphodiesterase	O00408	PDE2A	-0.170625	0.173967	-0.980786	0.326698	0.843138	0.582651	1.12936	982	cad	No
Chitotriosidase1	Chitotriosidase-1	Q13231	CHIT1	-0.0604055	0.129319	-0.467105	0.640425	0.941383	0.733714	1.21912	982	cad	No
CHK1	Serine/threonine-protein kinase Chk1	O14757	CHEK1	0.21358	0.100498	2.12521	0.0335691	1.2381	0.999892	1.49	982	cad	No
Chk2	Serine/threonine-protein kinase Chk2	O96017	CHEK2	0.115185	0.118251	0.974073	0.33002	1.12208	0.86987	1.38917	982	cad	No
CHL1	Neural cell adhesion molecule L1-like protein	O00533	CHL1	-0.0546791	0.137468	-0.397757	0.690809	0.946789	0.721429	1.23713	982	cad	No
CHST2	Carbohydrate sulfotransferase 2	Q9Y4C5	CHST2	-0.165078	0.163798	-1.00781	0.313545	0.847828	0.574846	1.09399	982	cad	No
CHST6	Carbohydrate sulfotransferase 6	Q9GZX3	CHST6	0.080079	0.112288	0.713155	0.47575	1.08337	0.838783	1.3176	982	cad	No
Chymase	Chymase	P23946	CMA1	0.173265	0.101584	1.70564	0.0880756	1.18918	0.958163	1.43787	982	cad	No
cIAP2	Baculoviral IAP repeat-containing protein 3	Q13489	BIRC3	0.0388688	0.11914	0.326243	0.74424	1.03963	0.802515	1.29025	982	cad	No
CK2A1B	Casein kinase II 2-alpha:2-beta heterotetramer	P68400 P67870	CSNK2A1 CSNK2B	-0.193772	0.122167	-1.58612	0.112713	0.823846	0.649941	1.0505	982	cad	No
CK2A2B	Casein kinase II 2-alpha':2-beta heterotetramer	P19784 P67870	CSNK2A2 CSNK2B	-0.214296	0.149991	-1.42873	0.153083	0.807109	0.589816	1.06161	982	cad	No
CKAP2	Cytoskeleton-associated protein 2	Q8WWK9	CKAP2	-0.232069	0.12484	-1.85893	0.0630366	0.792892	0.62278	1.01682	982	cad	No
Ckb81	Ck-beta-8-1	P55773	CCL23	-0.104208	0.130669	-0.797494	0.425164	0.901038	0.697503	1.1651	982	cad	No
CKBB	Creatine kinase B-type	P12277	CKB	-0.0878875	0.132882	-0.661396	0.508359	0.915864	0.683493	1.15697	982	cad	No
CKMB	Creatine kinase M-type:Creatine kinase B-type heterodimer	P12277 P06732	CKB CKM	-0.232592	0.147088	-1.58131	0.113808	0.792477	0.588634	1.04843	982	cad	No
CKMM	Creatine kinase M-type	P06732	CKM	-0.0537451	0.14036	-0.382909	0.701787	0.947674	0.714118	1.23756	982	cad	No
CLC1B	C-type lectin domain family 1 member B	Q9P126	CLEC1B	-0.170619	0.116646	-1.46271	0.143547	0.843143	0.671952	1.06366	982	cad	No
CLC4K	C-type lectin domain family 4 member K	Q9UJ71	CD207	0.0171175	0.140626	0.121724	0.903118	1.01726	0.735612	1.28596	982	cad	No
CLC7A	C-type lectin domain family 7 member A	Q9BXN2	CLEC7A	0.0118724	0.122736	0.096731	0.92294	1.01194	0.775607	1.26041	982	cad	No
CLF1CLCComplex	Cytokine receptor-like factor 1:Cardiotrophin-like cytokine factor 1 Complex	O75462 Q9UBD9	CRLF1 CLCF1	0.0226784	0.108498	0.209021	0.834432	1.02294	0.808654	1.24977	982	cad	No
CLM6	CMRF35-like molecule 6	Q08708	CD300C	-0.0597394	0.132361	-0.451338	0.651746	0.94201	0.726184	1.21956	982	cad	No
Clusterin	Clusterin	P10909	CLU	0.0379539	0.131004	0.289717	0.772033	1.03868	0.798306	1.33264	982	cad	No
CNDP1	Beta-Ala-His dipeptidase	Q96KN2	CNDP1	-0.0360667	0.12276	-0.293799	0.768911	0.964576	0.760607	1.23203	982	cad	No
CNTF	Ciliary neurotrophic factor	P26441	CNTF	0.0603595	0.106518	0.566658	0.570946	1.06222	0.830078	1.28336	982	cad	No
CNTFRalpha	Ciliary neurotrophic factor receptor subunit alpha	P26992	CNTFR	-0.329092	0.126181	-2.6081	0.00910465	0.719576	0.562028	0.92261	982	cad	No
CNTN2	Contactin-2	Q02246	CNTN2	0.127444	0.12547	1.01573	0.309757	1.13592	0.883531	1.44484	982	cad	No
CO8A1	Collagen alpha-1(VIII) chain	P27658	COL8A1	-0.334546	0.170054	-1.9673	0.0491492	0.715663	0.498793	0.973987	982	cad	No
Coactosinlikeprotein	Coactosin-like protein	Q14019	COTL1	-0.526232	0.202674	-2.59644	0.00941958	0.590827	0.387403	0.85228	982	cad	No
CoagulationFactorIX	Coagulation factor IX	P00740	F9	-0.192998	0.107121	-1.80167	0.0715971	0.824484	0.669258	1.0216	982	cad	No
CoagulationFactorIXab	Coagulation factor IXab	P00740	F9	-0.197454	0.106163	-1.85991	0.0628979	0.820818	0.667667	1.01532	982	cad	No
CoagulationFactorVII	Coagulation factor VII	P08709	F7	0.107302	0.128583	0.834499	0.404	1.11327	0.86715	1.43637	982	cad	No
CoagulationFactorX	Coagulation Factor X	P00742	F10	-0.32199	0.102459	-3.14263	0.00167435	0.724705	0.591613	0.886566	982	cad	No
CoagulationFactorXa	Coagulation factor Xa	P00742	F10	-0.35071	0.107726	-3.25557	0.00113164	0.704188	0.56862	0.869758	982	cad	No
CoagulationFactorXI	Coagulation Factor XI	P03951	F11	0.103822	0.131142	0.791682	0.428546	1.1094	0.857878	1.43502	982	cad	No
Cofilin1	Cofilin-1	P23528	CFL1	-0.21993	0.11815	-1.86144	0.0626816	0.802575	0.639568	1.01895	982	cad	No
COLEC12	Collectin-12	Q5KU26	COLEC12	-0.117436	0.167219	-0.702287	0.4825	0.889198	0.608255	1.1675	982	cad	No
CollectinKidney1	Collectin-11	Q9BWP8	COLEC11	-0.0506233	0.128567	-0.39375	0.693766	0.950637	0.735751	1.21882	982	cad	No
COMMD7	COMM domain-containing protein 7	Q86VX2	COMMD7	-0.0700955	0.142049	-0.493461	0.621687	0.932305	0.698976	1.2153	982	cad	No
complementfactorHrelated5	Complement factor H-related protein 5	Q9BXR6	CFHR5	0.0375447	0.13391	0.280372	0.779192	1.03826	0.800583	1.35078	982	cad	No
CONA1	Collagen alpha-1(XXIII) chain	Q86Y22	COL23A1	-0.2391	0.160922	-1.48581	0.137329	0.787337	0.570915	1.06916	982	cad	No
contactin1	Contactin-1	Q12860	CNTN1	0.173403	0.125992	1.3763	0.168728	1.18935	0.923956	1.51847	982	cad	No
Contactin4	Contactin-4	Q8IWV2	CNTN4	-0.00235246	0.128221	-0.0183468	0.985362	0.99765	0.778783	1.29053	982	cad	No
Contactin5	Contactin-5	O94779	CNTN5	0.00656797	0.139777	0.0469888	0.962522	1.00659	0.746054	1.2916	982	cad	No
COX2	Prostaglandin G/H synthase 2	P35354	PTGS2	-0.0499609	0.137345	-0.363762	0.716036	0.951267	0.699318	1.20953	982	cad	No
CPNE1	Copine-1	Q99829	CPNE1	-0.247207	0.113258	-2.18268	0.0290591	0.780979	0.628827	0.982415	982	cad	No
CRDL1	Chordin-like protein 1	Q9BU40	CHRDL1	0.0453357	0.147559	0.307237	0.758663	1.04638	0.782167	1.39641	982	cad	No
Cripto	Teratocarcinoma-derived growth factor 1	P13385	TDGF1	-0.0298357	0.121284	-0.245998	0.805684	0.970605	0.750431	1.2135	982	cad	No
CRIS3	Cysteine-rich secretory protein 3	P54108	CRISP3	0.11527	0.0998817	1.15407	0.248472	1.12218	0.912135	1.35683	982	cad	No
CRK	Adapter molecule crk	P46108	CRK	-0.306531	0.141565	-2.1653	0.0303647	0.735996	0.557675	0.97115	982	cad	No
CRP	C-reactive protein	P02741	CRP	-0.0557478	0.154513	-0.360797	0.718251	0.945778	0.701258	1.28633	982	cad	No
CRTAM	Cytotoxic and regulatory T-cell molecule	O95727	CRTAM	0.0780607	0.118381	0.659405	0.509636	1.08119	0.833912	1.3362	982	cad	No
CSF1	Macrophage colony-stimulating factor 1	P09603	CSF1	0.00956995	0.150295	0.0636744	0.94923	1.00962	0.727728	1.2919	982	cad	No
CSK	Tyrosine-protein kinase CSK	P41240	CSK	-0.176757	0.113528	-1.55695	0.119482	0.837983	0.674365	1.05481	982	cad	No
CSK21	Casein kinase II subunit alpha	P68400	CSNK2A1	0.0865513	0.116556	0.74257	0.457742	1.09041	0.843639	1.34328	982	cad	No
CTACK	C-C motif chemokine 27	Q9Y4X3	CCL27	0.0636518	0.128561	0.495108	0.620524	1.06572	0.800463	1.33084	982	cad	No
CTAPIII	Connective tissue-activating peptide III	P02775	PPBP	0.0758041	0.125763	0.602755	0.546672	1.07875	0.843868	1.38189	982	cad	No
CTGF	Connective tissue growth factor	P29279	CTGF	-0.163141	0.159541	-1.02257	0.306513	0.849471	0.603798	1.12296	982	cad	No
CTLA4	Cytotoxic T-lymphocyte protein 4	P16410	CTLA4	0.0920295	0.119129	0.772517	0.439808	1.0964	0.841818	1.34856	982	cad	No
CXCL16soluble	C-X-C motif chemokine 16	Q9H2A7	CXCL16	-0.163619	0.125766	-1.30098	0.193264	0.849065	0.662435	1.08526	982	cad	No
CyclinB1	G2/mitotic-specific cyclin-B1	P14635	CCNB1	-0.271763	0.196214	-1.38503	0.166043	0.762035	0.494947	1.06683	982	cad	No
CyclophilinA	Peptidyl-prolyl cis-trans isomerase A	P62937	PPIA	-0.2712	0.117694	-2.30428	0.0212068	0.762464	0.607147	0.965426	982	cad	No
CyclophilinF	Peptidyl-prolyl cis-trans isomerase F, mitochondrial	P30405	PPIF	-0.237657	0.120939	-1.9651	0.0494025	0.788473	0.62413	1.00461	982	cad	No
CystatinC	Cystatin-C	P01034	CST3	0.0997596	0.123024	0.810892	0.417428	1.10491	0.861214	1.39502	982	cad	No
CystatinM	Cystatin-M	Q15828	CST6	-0.0700315	0.134693	-0.519935	0.603109	0.932364	0.715663	1.21475	982	cad	No
CystatinS	Cystatin-S	P01036	CST4	-0.130346	0.14893	-0.875216	0.381457	0.877792	0.640311	1.14869	982	cad	No
CYTD	Cystatin-D	P28325	CST5	-0.0100279	0.134366	-0.0746314	0.940508	0.990022	0.760792	1.28951	982	cad	No
CYTF	Cystatin-F	O76096	CST7	0.209972	0.0889737	2.35994	0.018278	1.23364	1.02631	1.46259	982	cad	No
Cytidylatekinase	UMP-CMP kinase	P30085	CMPK1	-0.308434	0.183309	-1.68259	0.0924536	0.734596	0.507155	1.0347	982	cad	No
CYTN	Cystatin-SN	P01037	CST1	-0.00877074	0.136019	-0.0644819	0.948587	0.991268	0.754645	1.28284	982	cad	No
Cytochromec	Cytochrome c	P99999	CYCS	-0.0168072	0.121769	-0.138026	0.89022	0.983333	0.748207	1.22111	982	cad	No
CytochromeP4503A4	Cytochrome P450 3A4	P08684	CYP3A4	-0.296227	0.128702	-2.30165	0.0213549	0.743619	0.576041	0.955351	982	cad	No
CYTT	Cystatin-SA	P09228	CST2	0.00902037	0.137373	0.0656634	0.947646	1.00906	0.773182	1.32565	982	cad	No
DAF	Complement decay-accelerating factor	P08174	CD55	-0.193057	0.126153	-1.53035	0.12593	0.824435	0.641644	1.05378	982	cad	No
DAN	Neuroblastoma suppressor of tumorigenicity 1	P41271	NBL1	0.0933295	0.115433	0.808516	0.418794	1.09782	0.868565	1.36652	982	cad	No
DAPK2	Death-associated protein kinase 2	Q9UIK4	DAPK2	0.0421862	0.124305	0.339378	0.734325	1.04309	0.794887	1.2959	982	cad	No
DBNL	Drebrin-like protein	Q9UJU6	DBNL	-0.0374161	0.136907	-0.273296	0.784626	0.963275	0.723211	1.23751	982	cad	No
DcR3	Tumor necrosis factor receptor superfamily member 6B	O95407	TNFRSF6B	-0.0219366	0.134937	-0.162569	0.870858	0.978302	0.732361	1.24612	982	cad	No
DCSIGN	CD209 antigen	Q9NNX6	CD209	-0.0797204	0.13837	-0.576139	0.564521	0.923375	0.701313	1.20791	982	cad	No
DCSIGNR	C-type lectin domain family 4 member M	Q9H2X3	CLEC4M	-0.341803	0.129933	-2.6306	0.0085234	0.710488	0.548901	0.91434	982	cad	No
DEADboxprotein19B	ATP-dependent RNA helicase DDX19B	Q9UMR2	DDX19B	-0.0218581	0.128761	-0.169757	0.865201	0.978379	0.745145	1.2376	982	cad	No
DERM	Dermatopontin	Q07507	DPT	0.108408	0.143639	0.754726	0.450413	1.1145	0.838122	1.47343	982	cad	No
Desmoglein1	Desmoglein-1	Q02413	DSG1	0.0429812	0.112006	0.38374	0.701171	1.04392	0.814034	1.27561	982	cad	No
DHH	Desert hedgehog protein N-product	O43323	DHH	-0.0553051	0.128189	-0.431433	0.666153	0.946196	0.735792	1.21623	982	cad	No
discoidindomainreceptor1	Epithelial discoidin domain-containing receptor 1	Q08345	DDR1	-0.0544266	0.16046	-0.339192	0.734465	0.947028	0.651348	1.22822	982	cad	No
Discoidindomainreceptor2	Discoidin domain-containing receptor 2	Q16832	DDR2	-0.0221227	0.103621	-0.213495	0.830941	0.97812	0.770656	1.17823	982	cad	No
DKK1	Dickkopf-related protein 1	O94907	DKK1	0.0338274	0.12661	0.267178	0.789332	1.03441	0.806327	1.32544	982	cad	No
DKK3	Dickkopf-related protein 3	Q9UBP4	DKK3	0.115487	0.135687	0.851125	0.3947	1.12242	0.859388	1.46433	982	cad	No
Dkk4	Dickkopf-related protein 4	Q9UBT3	DKK4	-0.0402332	0.144212	-0.278986	0.780255	0.960565	0.721215	1.27042	982	cad	No
DLC8	Dynein light chain 1, cytoplasmic	P63167	DYNLL1	0.11549	0.119598	0.965646	0.334221	1.12242	0.868197	1.39608	982	cad	No
DLL1	Delta-like protein 1	O00548	DLL1	0.0102377	0.122324	0.0836933	0.9333	1.01029	0.77059	1.2607	982	cad	No
DLL4	Delta-like protein 4	Q9NR61	DLL4	-0.0511487	0.107501	-0.475797	0.634219	0.950137	0.748397	1.15539	982	cad	No
DLRB1	Dynein light chain roadblock-type 1	Q9NP97	DYNLRB1	-0.0284074	0.124547	-0.228086	0.819579	0.971992	0.756042	1.23263	982	cad	No
DMP1	Dentin matrix acidic phosphoprotein 1	Q13316	DMP1	0.0802109	0.137251	0.584409	0.558945	1.08352	0.805985	1.38615	982	cad	No
DnaJhomolog	Mitochondrial import inner membrane translocase subunit TIM14	Q96DA6	DNAJC19	0.172144	0.097803	1.76011	0.0783892	1.18785	0.945701	1.41818	982	cad	No
dopadecarboxylase	Aromatic-L-amino-acid decarboxylase	P20711	DDC	0.0793605	0.106321	0.746425	0.455411	1.08259	0.858895	1.31584	982	cad	No
DPP2	Dipeptidyl peptidase 2	Q9UHL4	DPP7	-0.191989	0.176088	-1.0903	0.275581	0.825316	0.560017	1.10648	982	cad	No
DR6	Tumor necrosis factor receptor superfamily member 21	O75509	TNFRSF21	-0.114631	0.127332	-0.900254	0.367985	0.891695	0.693979	1.1443	982	cad	No
DRAK2	Serine/threonine-protein kinase 17B	O94768	STK17B	0.0392461	0.125551	0.312591	0.754591	1.04003	0.798162	1.30839	982	cad	No
DRG1	Vacuolar protein sorting-associated protein VTA1 homolog	Q9NP79	VTA1	-0.194002	0.113621	-1.70745	0.0877386	0.823656	0.662365	1.03649	982	cad	No
DRR1	Protein FAM107A	O95990	FAM107A	-0.118422	0.144871	-0.817432	0.413682	0.888321	0.622109	1.12147	982	cad	No
DSC3	Desmocollin-3	Q14574	DSC3	0.00200354	0.134473	0.0148991	0.988113	1.00201	0.738366	1.26438	982	cad	No
Dtk	Tyrosine-protein kinase receptor TYRO3	Q06418	TYRO3	-0.0596162	0.125497	-0.47504	0.634758	0.942126	0.715947	1.17715	982	cad	No
DUS3	Dual specificity protein phosphatase 3	P51452	DUSP3	-0.234798	0.125525	-1.87053	0.0614107	0.79073	0.617774	1.01138	982	cad	No
Dynactinsubunit2	Dynactin subunit 2	Q13561	DCTN2	0.0154054	0.126352	0.121924	0.902959	1.01552	0.75497	1.25436	982	cad	No
DYRK3	Dual specificity tyrosine-phosphorylation-regulated kinase 3	O43781	DYRK3	-0.0453605	0.158097	-0.286916	0.774177	0.955653	0.670024	1.23069	982	cad	No
ECM1	Extracellular matrix protein 1	Q16610	ECM1	0.10845	0.138822	0.78122	0.434673	1.11455	0.860978	1.47869	982	cad	No
EDA	Ectodysplasin-A, secreted form	Q92838	EDA	0.0667139	0.131198	0.508497	0.611105	1.06899	0.811389	1.34538	982	cad	No
EDAR	Tumor necrosis factor receptor superfamily member EDAR	Q9UNE0	EDAR	-0.175694	0.139894	-1.25591	0.209148	0.838875	0.630523	1.08995	982	cad	No
EF1beta	Elongation factor 1-beta	P24534	EEF1B2	-0.103314	0.128261	-0.805496	0.420534	0.901844	0.701702	1.16046	982	cad	No
EGVEGF	Prokineticin-1	P58294	PROK1	0.239293	0.0972603	2.46033	0.0138808	1.27035	1.03533	1.53181	982	cad	No
eIF5	Eukaryotic translation initiation factor 5	P55010	EIF5	0.0788228	0.114218	0.690109	0.490125	1.08201	0.851903	1.34539	982	cad	No
eIF5A1	Eukaryotic translation initiation factor 5A-1	P63241	EIF5A	-0.251318	0.120574	-2.08436	0.0371276	0.777775	0.615122	0.988845	982	cad	No
Elafin	Elafin	P19957	PI3	-0.115775	0.136277	-0.849556	0.395572	0.890676	0.679226	1.15887	982	cad	No
Elastase	Neutrophil elastase	P08246	ELANE	-0.104268	0.146861	-0.709982	0.477715	0.900983	0.655551	1.16907	982	cad	No
EMAP2	Endothelial monocyte-activating polypeptide 2	Q12904	AIMP1	-0.306478	0.139397	-2.1986	0.0279063	0.736035	0.554841	0.958833	982	cad	No
EMR2	Adhesion G protein-coupled receptor E2	Q9UHX3	ADGRE2	0.0481879	0.127135	0.37903	0.704666	1.04937	0.810735	1.33008	982	cad	No
ENA78	C-X-C motif chemokine 5	P42830	CXCL5	0.0894887	0.109375	0.81818	0.413254	1.09362	0.829321	1.30997	982	cad	No
Endocan	Endothelial cell-specific molecule 1	Q9NQ30	ESM1	-0.12021	0.144082	-0.834316	0.404103	0.886734	0.661245	1.16187	982	cad	No
Endoglin	Endoglin	P17813	ENG	-0.109934	0.125045	-0.879151	0.379319	0.895894	0.700602	1.14431	982	cad	No
Endostatin	Endostatin	P39060	COL18A1	0.0787191	0.128986	0.610294	0.541667	1.0819	0.844852	1.40199	982	cad	No
Endothelinconvertingenzyme1	Endothelin-converting enzyme 1	P42892	ECE1	0.0833465	0.128271	0.649771	0.51584	1.08692	0.84458	1.40026	982	cad	No
ENPP7	Ectonucleotide pyrophosphatase/phosphodiesterase family member 7	Q6UWV6	ENPP7	-0.0455998	0.132116	-0.345149	0.729983	0.955424	0.736426	1.23744	982	cad	No
Enterokinase	Enteropeptidase	P98073	TMPRSS15	0.11253	0.125138	0.899246	0.368522	1.11911	0.838684	1.38707	982	cad	No
ENTP3	Ectonucleoside triphosphate diphosphohydrolase 3	O75355	ENTPD3	0.0788839	0.106485	0.740796	0.458817	1.08208	0.848864	1.30607	982	cad	No
ENTP5	Ectonucleoside triphosphate diphosphohydrolase 5	O75356	ENTPD5	-0.0965788	0.130216	-0.741679	0.458282	0.907938	0.703705	1.17344	982	cad	No
Eotaxin	Eotaxin	P51671	CCL11	0.126337	0.107441	1.17587	0.239648	1.13466	0.911636	1.40392	982	cad	No
Eotaxin2	C-C motif chemokine 24	O00175	CCL24	0.194476	0.0961328	2.023	0.0430734	1.21467	0.992657	1.45932	982	cad	No
EP15R	Epidermal growth factor receptor substrate 15-like 1	Q9UBC2	EPS15L1	-0.144816	0.149818	-0.966614	0.333737	0.865182	0.616367	1.10975	982	cad	No
EphA1	Ephrin type-A receptor 1	P21709	EPHA1	-0.23367	0.125412	-1.86322	0.0624315	0.791623	0.621337	1.01672	982	cad	No
EPHA3	Ephrin type-A receptor 3	P29320	EPHA3	0.142632	0.109536	1.30214	0.192867	1.15331	0.902348	1.40109	982	cad	No
EphA5	Ephrin type-A receptor 5	P54756	EPHA5	0.00358975	0.143859	0.0249532	0.980092	1.0036	0.723959	1.27899	982	cad	No
EPHAA	Ephrin type-A receptor 10	Q5JZY3	EPHA10	0.0422281	0.115143	0.366745	0.713809	1.04313	0.810887	1.28177	982	cad	No
EPHB2	Ephrin type-B receptor 2	P29323	EPHB2	0.110138	0.13283	0.829168	0.40701	1.11643	0.863062	1.45331	982	cad	No
EphB4	Ephrin type-B receptor 4	P54760	EPHB4	-0.0172486	0.127849	-0.134913	0.892681	0.982899	0.728564	1.21491	982	cad	No
EphB6	Ephrin type-B receptor 6	O15197	EPHB6	-0.0801076	0.128852	-0.621702	0.534138	0.923017	0.714482	1.18451	982	cad	No
EphrinA4	Ephrin-A4	P52798	EFNA4	0.00758222	0.127528	0.0594554	0.952589	1.00761	0.784443	1.29039	982	cad	No
EphrinA5	Ephrin-A5	P52803	EFNA5	0.00247418	0.124461	0.0198792	0.98414	1.00248	0.786081	1.28205	982	cad	No
EphrinB3	Ephrin-B3	Q15768	EFNB3	0.0732487	0.0880183	0.832198	0.405297	1.076	0.887366	1.27617	982	cad	No
EPI	Epiregulin	O14944	EREG	-0.298451	0.178541	-1.67161	0.0946013	0.741967	0.502925	1.01142	982	cad	No
Epithelialcellkinase	Ephrin type-A receptor 2	P29317	EPHA2	-0.184163	0.139406	-1.32105	0.186485	0.8318	0.629278	1.08684	982	cad	No
Epo	Erythropoietin	P01588	EPO	-0.0534177	0.128885	-0.414461	0.678537	0.947984	0.716057	1.19399	982	cad	No
EPOR	Erythropoietin receptor	P19235	EPOR	-0.0156715	0.177298	-0.0883906	0.929566	0.984451	0.65958	1.3289	982	cad	No
ER	Estrogen receptor	P03372	ESR1	0.183576	0.100086	1.83419	0.0666263	1.20151	0.973821	1.45364	982	cad	No
ERAB	3-hydroxyacyl-CoA dehydrogenase type-2	Q99714	HSD17B10	-0.21931	0.128748	-1.70341	0.0884917	0.803072	0.623877	1.03417	982	cad	No
ERBB1	Epidermal growth factor receptor	P00533	EGFR	-0.132394	0.147031	-0.90045	0.367881	0.875996	0.656773	1.16985	982	cad	No
ERBB2	Receptor tyrosine-protein kinase erbB-2	P04626	ERBB2	0.0592237	0.114505	0.517215	0.605006	1.06101	0.822975	1.30266	982	cad	No
ERBB3	Receptor tyrosine-protein kinase erbB-3	P21860	ERBB3	0.209525	0.151304	1.38479	0.166117	1.23309	0.91191	1.64871	982	cad	No
ERBB4	Receptor tyrosine-protein kinase erbB-4	Q15303	ERBB4	0.22429	0.098725	2.27187	0.0230945	1.25143	1.01495	1.50438	982	cad	No
ERK1	Mitogen-activated protein kinase 3	P27361	MAPK3	-0.117963	0.118288	-0.997253	0.318642	0.888729	0.709287	1.12933	982	cad	No
ERP29	Endoplasmic reticulum resident protein 29	P30040	ERP29	-0.126143	0.13497	-0.934606	0.349991	0.881488	0.67544	1.14719	982	cad	No
ESAM	Endothelial cell-selective adhesion molecule	Q96AP7	ESAM	-0.158241	0.128922	-1.22741	0.219667	0.853644	0.660595	1.09643	982	cad	No
EsteraseD	S-formylglutathione hydrolase	P10768	ESD	-0.234831	0.133177	-1.7633	0.0778506	0.790705	0.608432	1.02503	982	cad	No
ETHE1	Persulfide dioxygenase ETHE1, mitochondrial	O95571	ETHE1	0.0198018	0.139674	0.141771	0.887261	1.02	0.753666	1.30105	982	cad	No
FABP	Fatty acid-binding protein, heart	P05413	FABP3	0.0938025	0.127219	0.737328	0.460923	1.09834	0.848751	1.39638	982	cad	No
FABPE	Fatty acid-binding protein, epidermal	Q01469	FABP5	0.108965	0.112743	0.966486	0.333801	1.11512	0.877876	1.36882	982	cad	No
FactorB	Complement factor B	P00751	CFB	-0.00467066	0.134736	-0.0346653	0.972347	0.99534	0.765334	1.29881	982	cad	No
FactorD	Complement factor D	P00746	CFD	0.0891284	0.121819	0.731649	0.464383	1.09322	0.852867	1.37539	982	cad	No
FactorH	Complement factor H	P08603	CFH	-0.0150732	0.138084	-0.10916	0.913076	0.98504	0.755852	1.2979	982	cad	No
FactorI	Complement factor I	P05156	CFI	-0.0557767	0.131541	-0.424024	0.671548	0.94575	0.736257	1.23369	982	cad	No
FAK1	Focal adhesion kinase 1	Q05397	PTK2	-0.132342	0.157894	-0.838168	0.401936	0.876042	0.615553	1.14768	982	cad	No
FAM107B	Protein FAM107B	Q9H098	FAM107B	-0.0449559	0.164651	-0.273037	0.784824	0.95604	0.661972	1.24807	982	cad	No
Fasligandsoluble	Tumor necrosis factor ligand superfamily member 6, soluble form	P48023	FASLG	-0.102135	0.162431	-0.628791	0.529486	0.902907	0.624669	1.18179	982	cad	No
FCAR	Immunoglobulin alpha Fc receptor	P24071	FCAR	0.0741506	0.137181	0.540531	0.588831	1.07697	0.794779	1.36407	982	cad	No
FCG2AB	Low affinity immunoglobulin gamma Fc region receptor II-a	P12318	FCGR2A	0.0174948	0.12533	0.139589	0.888984	1.01765	0.799129	1.30847	982	cad	No
FCG2B	Low affinity immunoglobulin gamma Fc region receptor II-b	P31994	FCGR2B	0.0235595	0.123681	0.190485	0.848929	1.02384	0.802421	1.30471	982	cad	No
FCG3B	Low affinity immunoglobulin gamma Fc region receptor III-B	O75015	FCGR3B	0.092235	0.128285	0.718988	0.472148	1.09662	0.852876	1.41164	982	cad	No
FCGR1	High affinity immunoglobulin gamma Fc receptor I	P12314	FCGR1A	0.214222	0.107378	1.99504	0.046039	1.2389	0.992192	1.51604	982	cad	No
FCN1	Ficolin-1	O00602	FCN1	0.0252341	0.129956	0.194175	0.846039	1.02556	0.785115	1.30463	982	cad	No
FCN2	Ficolin-2	Q15485	FCN2	0.192538	0.119658	1.60906	0.107603	1.21232	0.952442	1.52572	982	cad	No
FCRL3	Fc receptor-like protein 3	Q96P31	FCRL3	0.0287058	0.12002	0.239174	0.81097	1.02912	0.786598	1.27414	982	cad	No
FER	Tyrosine-protein kinase Fer	P16591	FER	-0.129092	0.122821	-1.05106	0.29323	0.878893	0.694222	1.12481	982	cad	No
Ferritin	Ferritin	P02794 P02792	FTH1 FTL	0.163453	0.107792	1.51637	0.129427	1.17757	0.938025	1.4399	982	cad	No
FETUB	Fetuin-B	Q9UGM5	FETUB	-0.0404465	0.141926	-0.284982	0.775658	0.960361	0.727594	1.26806	982	cad	No
FGF10	Fibroblast growth factor 10	O15520	FGF10	-0.13538	0.165107	-0.819948	0.412246	0.873384	0.607642	1.14982	982	cad	No
FGF12	Fibroblast growth factor 12	P61328	FGF12	0.152327	0.100501	1.51568	0.129601	1.16454	0.936836	1.40951	982	cad	No
FGF16	Fibroblast growth factor 16	O43320	FGF16	-0.0191954	0.128437	-0.149454	0.881195	0.980988	0.763392	1.26188	982	cad	No
FGF17	Fibroblast growth factor 17	O60258	FGF17	-0.119168	0.183984	-0.647711	0.517172	0.887658	0.588628	1.19596	982	cad	No
FGF18	Fibroblast growth factor 18	O76093	FGF18	0.0770549	0.114109	0.675272	0.499503	1.0801	0.839429	1.32482	982	cad	No
FGF19	Fibroblast growth factor 19	O95750	FGF19	0.0593229	0.131803	0.45009	0.652646	1.06112	0.818476	1.37332	982	cad	No
FGF20	Fibroblast growth factor 20	Q9NP95	FGF20	0.0734995	0.104077	0.706204	0.480061	1.07627	0.849701	1.28996	982	cad	No
FGF23	Fibroblast growth factor 23	Q9GZV9	FGF23	0.0335917	0.14447	0.232517	0.816136	1.03416	0.754168	1.33269	982	cad	No
FGF4	Fibroblast growth factor 4	P08620	FGF4	-0.0300898	0.152501	-0.197309	0.843586	0.970358	0.663324	1.2378	982	cad	No
FGF5	Fibroblast growth factor 5	P12034	FGF5	-0.128337	0.136893	-0.937498	0.348502	0.879557	0.655135	1.12709	982	cad	No
FGF6	Fibroblast growth factor 6	P10767	FGF6	-0.0253205	0.121558	-0.2083	0.834995	0.974997	0.7422	1.20858	982	cad	No
FGF7	Fibroblast growth factor 7	P21781	FGF7	-0.0186529	0.137619	-0.135539	0.892185	0.98152	0.74188	1.26739	982	cad	No
FGF8A	Fibroblast growth factor 8 isoform A	P55075	FGF8	0.0123812	0.12764	0.0970008	0.922726	1.01246	0.779127	1.28464	982	cad	No
FGF8B	Fibroblast growth factor 8 isoform B	P55075	FGF8	0.155014	0.108826	1.42442	0.154325	1.16767	0.918417	1.41578	982	cad	No
FGF9	Fibroblast growth factor 9	P31371	FGF9	-0.118749	0.16207	-0.732698	0.463743	0.888031	0.611587	1.15815	982	cad	No
FGFR2	Fibroblast growth factor receptor 2	P21802	FGFR2	-0.00949702	0.143447	-0.0662057	0.947214	0.990548	0.729064	1.2819	982	cad	No
FGFR3	Fibroblast growth factor receptor 3	P22607	FGFR3	0.0851742	0.136979	0.621803	0.534071	1.08891	0.804884	1.38062	982	cad	No
FGFR4	Fibroblast growth factor receptor 4	P22455	FGFR4	-0.145654	0.14415	-1.01043	0.312288	0.864457	0.635083	1.11968	982	cad	No
FGR	Tyrosine-protein kinase Fgr	P09769	FGR	-0.321571	0.210485	-1.52776	0.126572	0.725009	0.460905	1.04552	982	cad	No
Fibrinogen	Fibrinogen	P02671 P02675 P02679	FGA FGB FGG	0.00977336	0.125595	0.0778165	0.937974	1.00982	0.846339	1.56212	982	cad	No
Fibronectin	Fibronectin	P02751	FN1	-0.105545	0.129443	-0.815379	0.414855	0.899834	0.699558	1.16283	982	cad	No
Ficolin3	Ficolin-3	O75636	FCN3	-0.167276	0.137329	-1.21807	0.223198	0.845966	0.648653	1.11213	982	cad	No
FLRT1	Leucine-rich repeat transmembrane protein FLRT1	Q9NZU1	FLRT1	-0.0949587	0.138266	-0.68678	0.492221	0.90941	0.68409	1.16186	982	cad	No
Flt3	Receptor-type tyrosine-protein kinase FLT3	P36888	FLT3	-0.155031	0.130339	-1.18944	0.234266	0.856389	0.661568	1.10212	982	cad	No
Flt3ligand	Fms-related tyrosine kinase 3 ligand	P49771	FLT3LG	-0.104859	0.136417	-0.768669	0.44209	0.900451	0.671511	1.15346	982	cad	No
FN13	Fibronectin Fragment 3	P02751	FN1	0.0830318	0.124419	0.667359	0.504543	1.08658	0.851039	1.38697	982	cad	No
FN14	Fibronectin Fragment 4	P02751	FN1	-0.103134	0.128815	-0.800637	0.423342	0.902006	0.700429	1.16164	982	cad	No
FractalkineCX3CL1	Fractalkine	P78423	CX3CL1	0.0106507	0.131593	0.080937	0.935492	1.01071	0.779493	1.29604	982	cad	No
FSH	Follicle stimulating hormone	P01215, P01225	CGA FSHB	-0.390599	0.269862	-1.4474	0.147784	0.676651	0.402086	1.15685	982	cad	No
FST	Follistatin	P19883	FST	-0.0255326	0.134061	-0.190456	0.848952	0.974791	0.730046	1.24222	982	cad	No
FSTL3	Follistatin-related protein 3	O95633	FSTL3	0.0566366	0.129708	0.436648	0.662367	1.05827	0.820149	1.36518	982	cad	No
Fucosyltransferase3	Galactoside 3(4)-L-fucosyltransferase	P21217	FUT3	-0.00956239	0.128392	-0.0744782	0.94063	0.990483	0.759787	1.25572	982	cad	No
FUT5	Alpha-(1,3)-fucosyltransferase 5	Q11128	FUT5	0.00601485	0.132467	0.0454065	0.963783	1.00603	0.778135	1.3092	982	cad	No
FYN	Tyrosine-protein kinase Fyn	P06241	FYN	-0.253907	0.125581	-2.02186	0.0431912	0.775764	0.607371	0.994779	982	cad	No
GA7331protein	Tumor-associated calcium signal transducer 2	P09758	TACSTD2	-0.033481	0.117539	-0.28485	0.775759	0.967073	0.705148	1.16185	982	cad	No
Galectin2	Galectin-2	P05162	LGALS2	0.0367756	0.114587	0.320941	0.748255	1.03746	0.807797	1.28038	982	cad	No
Galectin4	Galectin-4	P56470	LGALS4	0.455463	0.100219	4.5447	5.50138e-06	1.5769	1.29504	1.93366	982	cad	Yes
Galectin8	Galectin-8	O00214	LGALS8	-0.103782	0.144829	-0.716583	0.473632	0.901422	0.657098	1.16294	982	cad	No
GAPDHliver	Glyceraldehyde-3-phosphate dehydrogenase	P04406	GAPDH	-0.191905	0.115531	-1.66106	0.0967007	0.825386	0.661133	1.04246	982	cad	No
GAS1	Growth arrest-specific protein 1	P54826	GAS1	0.0173876	0.106154	0.163796	0.869892	1.01754	0.794057	1.22878	982	cad	No
GCKR	Glucokinase regulatory protein	Q14397	GCKR	0.0501462	0.108348	0.462827	0.643488	1.05142	0.826492	1.2794	982	cad	No
GCP2	C-X-C motif chemokine 6	P80162	CXCL6	-0.0120745	0.127326	-0.0948318	0.924448	0.987998	0.763509	1.25631	982	cad	No
GCSF	Granulocyte colony-stimulating factor	P09919	CSF3	0.0231793	0.113487	0.204247	0.838161	1.02345	0.799037	1.25858	982	cad	No
GCSFR	Granulocyte colony-stimulating factor receptor	Q99062	CSF3R	-0.0882972	0.162351	-0.543867	0.586533	0.915489	0.64652	1.21339	982	cad	No
GDF11	Growth/differentiation factor 11/8	O95390 O14793	GDF11 MSTN	-0.0678069	0.119411	-0.567843	0.570142	0.934441	0.73326	1.17526	982	cad	No
GDF2	Growth/differentiation factor 2	Q9UK05	GDF2	0.0593477	0.143455	0.413702	0.679092	1.06114	0.798011	1.39884	982	cad	No
GDF9	Growth/differentiation factor 9	O60383	GDF9	-0.0364906	0.147168	-0.247952	0.804171	0.964167	0.696362	1.24414	982	cad	No
Gelsolin	Gelsolin	P06396	GSN	-0.0130832	0.129163	-0.101292	0.919318	0.987002	0.76414	1.26936	982	cad	No
GFAP	Glial fibrillary acidic protein	P14136	GFAP	-0.139474	0.168035	-0.830029	0.406522	0.869816	0.595128	1.15742	982	cad	No
GFRa1	GDNF family receptor alpha-1	P56159	GFRA1	0.148913	0.127396	1.1689	0.242443	1.16057	0.894571	1.47572	982	cad	No
GFRa2	GDNF family receptor alpha-2	O00451	GFRA2	-0.0737611	0.126615	-0.582564	0.560187	0.928894	0.723945	1.19032	982	cad	No
GFRa3	GDNF family receptor alpha-3	O60609	GFRA3	-0.0496425	0.128084	-0.387578	0.698329	0.95157	0.701783	1.18319	982	cad	No
GHC2	Mitochondrial glutamate carrier 2	Q9H1K4	SLC25A18	0.0374761	0.120823	0.310174	0.756429	1.03819	0.787759	1.28337	982	cad	No
GIB	Phospholipase A2	P04054	PLA2G1B	-0.336737	0.190293	-1.76957	0.0767992	0.714097	0.480219	1.00723	982	cad	No
GIIE	Group IIE secretory phospholipase A2	Q9NZK7	PLA2G2E	0.168946	0.102649	1.64585	0.099794	1.18406	0.955797	1.43547	982	cad	No
GITR	Tumor necrosis factor receptor superfamily member 18	Q9Y5U5	TNFRSF18	0.199117	0.0993554	2.00409	0.0450603	1.22033	0.998598	1.48093	982	cad	No
Glucagon	Glucagon	P01275	GCG	0.194228	0.121217	1.60231	0.109088	1.21437	0.951296	1.53147	982	cad	No
Glutamatecarboxypeptidase	Cytosolic non-specific dipeptidase	Q96KP4	CNDP2	-0.0696806	0.158279	-0.440238	0.659765	0.932692	0.644146	1.1863	982	cad	No
GlutathioneStransferasePi	Glutathione S-transferase P	P09211	GSTP1	-0.123287	0.132752	-0.928702	0.353043	0.88401	0.682857	1.14898	982	cad	No
Glypican3	Glypican-3	P51654	GPC3	-0.00449787	0.133699	-0.0336417	0.973163	0.995512	0.754964	1.26994	982	cad	No
GMCSF	Granulocyte-macrophage colony-stimulating factor	P04141	CSF2	-0.277766	0.200068	-1.38836	0.165028	0.757474	0.488397	1.06037	982	cad	No
GNS	N-acetylglucosamine-6-sulfatase	P15586	GNS	-0.326149	0.173669	-1.87799	0.0603827	0.721698	0.503134	0.979746	982	cad	No
GOT1	Aspartate aminotransferase, cytoplasmic	P17174	GOT1	-0.178223	0.130875	-1.36178	0.173268	0.836756	0.647711	1.08198	982	cad	No
GP114	Adhesion G-protein coupled receptor G5	Q8IZF4	ADGRG5	0.139421	0.0936012	1.48952	0.13635	1.14961	0.926359	1.36505	982	cad	No
gp130soluble	Interleukin-6 receptor subunit beta	P40189	IL6ST	-0.0934134	0.123508	-0.756336	0.449448	0.910817	0.715049	1.16207	982	cad	No
GP1BA	Platelet glycoprotein Ib alpha chain	P07359	GP1BA	-0.0745799	0.127582	-0.584566	0.558839	0.928133	0.70371	1.16487	982	cad	No
GPC2	Glypican-2	Q8N158	GPC2	0.163138	0.116014	1.40619	0.159666	1.1772	0.912372	1.44828	982	cad	No
GPC5	Glypican-5	P78333	GPC5	0.159515	0.132719	1.2019	0.229401	1.17294	0.894138	1.49773	982	cad	No
gpIIbIIIa	Integrin alpha-IIb: beta-3 complex	P08514 P05106	ITGA2B ITGB3	-0.243089	0.128948	-1.88518	0.059406	0.784202	0.609527	1.01248	982	cad	No
GPNMB	Transmembrane glycoprotein NMB	Q14956	GPNMB	0.128523	0.1292	0.994758	0.319854	1.13715	0.881503	1.46388	982	cad	No
GPVI	Platelet glycoprotein VI	Q9HCN6	GP6	-0.172894	0.121233	-1.42613	0.15383	0.841227	0.663404	1.06861	982	cad	No
Granulysin	Granulysin	P22749	GNLY	0.203742	0.131886	1.54483	0.122386	1.22598	0.948994	1.59265	982	cad	No
granzymeA	Granzyme A	P12544	GZMA	0.149035	0.120985	1.23185	0.218005	1.16071	0.910102	1.46417	982	cad	No
GranzymeB	Granzyme B	P10144	GZMB	-0.0710167	0.120566	-0.589026	0.555844	0.931446	0.708593	1.1465	982	cad	No
GranzymeH	Granzyme H	P20718	GZMH	0.114423	0.116871	0.979057	0.327552	1.12123	0.859467	1.37075	982	cad	No
GRB2relatedadapterprotein2	GRB2-related adapter protein 2	O75791	GRAP2	-0.0162088	0.136697	-0.118575	0.905612	0.983922	0.713028	1.23598	982	cad	No
GREM1	Gremlin-1	O60565	GREM1	-0.0111313	0.11618	-0.095811	0.923671	0.98893	0.762926	1.21651	982	cad	No
GRN	Granulins	P28799	GRN	0.272705	0.128417	2.12358	0.0337052	1.31351	1.02216	1.6929	982	cad	No
Groa	Growth-regulated alpha protein	P09341	CXCL1	-0.0722862	0.1394	-0.518553	0.604072	0.930265	0.700782	1.21212	982	cad	No
Grobg	Gro-beta/gamma	P19876 P19875	CXCL3 CXCL2	0.0579662	0.116325	0.498312	0.618264	1.05968	0.840178	1.32796	982	cad	No
Growthhormonereceptor	Growth hormone receptor	P10912	GHR	-0.0847694	0.154543	-0.548517	0.583337	0.918724	0.675261	1.23433	982	cad	No
GSK3alphabeta	Glycogen synthase kinase-3 alpha/beta	P49840 P49841	GSK3A GSK3B	-0.143051	0.114684	-1.24735	0.212269	0.86671	0.698165	1.09761	982	cad	No
GSTA3	Glutathione S-transferase A3	Q16772	GSTA3	-0.150463	0.149853	-1.00407	0.315343	0.860309	0.624653	1.12523	982	cad	No
GV	Calcium-dependent phospholipase A2	P39877	PLA2G5	0.0710189	0.0993014	0.715185	0.474495	1.0736	0.863413	1.28825	982	cad	No
GX	Group 10 secretory phospholipase A2	O15496	PLA2G10	0.043065	0.121056	0.355745	0.722032	1.04401	0.802714	1.30044	982	cad	No
H6ST1	Heparan-sulfate 6-O-sulfotransferase 1	O60243	HS6ST1	0.208858	0.111257	1.87726	0.0604824	1.23227	0.978705	1.51627	982	cad	No
HAI1	Kunitz-type protease inhibitor 1	O43278	SPINT1	0.0106986	0.133752	0.0799887	0.936246	1.01076	0.778658	1.31476	982	cad	No
HaptoglobinMixedType	Haptoglobin	P00738	HP	0.18686	0.142185	1.3142	0.188778	1.20546	0.923036	1.60656	982	cad	No
Hat1	Histone acetyltransferase type B catalytic subunit	O14929	HAT1	0.0392469	0.118041	0.332484	0.739524	1.04003	0.795614	1.27325	982	cad	No
HBEGF	Heparin-binding EGF-like growth factor	Q99075	HBEGF	-0.282041	0.204167	-1.38142	0.167149	0.754243	0.485017	1.06703	982	cad	No
HCC1	C-C motif chemokine 14	Q16627	CCL14	0.064652	0.133045	0.485941	0.627009	1.06679	0.824506	1.38928	982	cad	No
HCC4	C-C motif chemokine 16	O15467	CCL16	0.143145	0.153525	0.932389	0.351135	1.1539	0.870975	1.58899	982	cad	No
HCG	Human Chorionic Gonadotropin	P01215,P01233	CGA CGB	0.152112	0.195107	0.779633	0.435607	1.16429	0.789135	1.69788	982	cad	No
HCK	Tyrosine-protein kinase HCK	P08631	HCK	0.166688	0.102532	1.62571	0.104011	1.18139	0.94992	1.42766	982	cad	No
HDAC8	Histone deacetylase 8	Q9BY41	HDAC8	-0.0343679	0.168643	-0.203791	0.838516	0.966216	0.652361	1.2299	982	cad	No
HDGR2	Hepatoma-derived growth factor-related protein 2	Q7Z4V5	HDGFRP2	0.0987629	0.107099	0.922166	0.356442	1.1038	0.845244	1.33047	982	cad	No
Hemoglobin	Hemoglobin	P69905, P68871	HBA1 HBB	0.00503385	0.136251	0.0369454	0.970529	1.00505	0.756459	1.28687	982	cad	No
Hemopexin	Hemopexin	P02790	HPX	-0.00730041	0.131607	-0.0554715	0.955763	0.992726	0.771393	1.29348	982	cad	No
HeparincofactorII	Heparin cofactor 2	P05546	SERPIND1	0.362823	0.138239	2.62462	0.00867464	1.43738	1.1019	1.89642	982	cad	No
HGF	Hepatocyte growth factor	P14210	HGF	0.104898	0.0970951	1.08036	0.279981	1.1106	0.892965	1.32328	982	cad	No
HGFA	Hepatocyte growth factor activator	Q04756	HGFAC	-0.121988	0.108614	-1.12314	0.261379	0.885159	0.727261	1.11939	982	cad	No
HINT1	Histidine triad nucleotide-binding protein 1	P49773	HINT1	0.0198022	0.127785	0.154965	0.876849	1.02	0.771633	1.28172	982	cad	No
HIPK3	Homeodomain-interacting protein kinase 3	Q9H422	HIPK3	0.136018	0.110772	1.22791	0.21948	1.1457	0.900774	1.39993	982	cad	No
HistoneH12	Histone H1.2	P16403	HIST1H1C	0.137326	0.117294	1.17078	0.241687	1.1472	0.89893	1.42937	982	cad	No
HistoneH2Az	Histone H2A.z	P0C0S5	H2AFZ	0.265623	0.124496	2.13358	0.0328768	1.30424	1.0098	1.64553	982	cad	No
HIV2Rev	Protein Rev_HV2BE	P18093	Human-virus	0.00825452	0.128242	0.0643666	0.948678	1.00829	0.752518	1.25797	982	cad	No
HMG1	High mobility group protein B1	P09429	HMGB1	0.068881	0.102801	0.670044	0.50283	1.07131	0.863434	1.30252	982	cad	No
HMGR	3-hydroxy-3-methylglutaryl-coenzyme A reductase	P04035	HMGCR	0.190604	0.111119	1.71531	0.086289	1.20998	0.941585	1.46948	982	cad	No
hnRNPA2B1	Heterogeneous nuclear ribonucleoproteins A2/B1	P22626	HNRNPA2B1	0.092234	0.103886	0.887836	0.374629	1.09662	0.874781	1.33987	982	cad	No
hnRNPAB	Heterogeneous nuclear ribonucleoprotein A/B	Q99729	HNRNPAB	-0.0119729	0.136912	-0.0874492	0.930314	0.988099	0.750093	1.27955	982	cad	No
hnRNPK	Heterogeneous nuclear ribonucleoprotein K	P61978	HNRNPK	-0.290773	0.187844	-1.54795	0.121635	0.747685	0.49572	1.03513	982	cad	No
HNRPQ	Heterogeneous nuclear ribonucleoprotein Q	O60506	SYNCRIP	-0.0566591	0.139276	-0.406812	0.684146	0.944916	0.701204	1.19598	982	cad	No
HO2	Heme oxygenase 2	P30519	HMOX2	0.0325182	0.112866	0.288112	0.773261	1.03305	0.804816	1.26438	982	cad	No
HPG	15-hydroxyprostaglandin dehydrogenase [NAD(+)]	P15428	HPGD	-0.396744	0.217156	-1.827	0.0676998	0.672506	0.430221	0.980404	982	cad	No
HPLN1	Hyaluronan and proteoglycan link protein 1	P10915	HAPLN1	-0.0327954	0.135267	-0.242449	0.808432	0.967737	0.722838	1.23131	982	cad	No
HPVE7Type16	Protein E7_HPV16	P03129	Human-virus	0.173234	0.0966169	1.793	0.0729725	1.18914	0.964779	1.42209	982	cad	No
HPVE7Type18	Protein E7_HPV18	P06788	Human-virus	-0.00643405	0.126776	-0.0507513	0.959524	0.993587	0.73765	1.22619	982	cad	No
HSP40	DnaJ homolog subfamily B member 1	P25685	DNAJB1	-0.11285	0.144376	-0.781642	0.434425	0.893284	0.663443	1.16258	982	cad	No
HSP60	60 kDa heat shock protein, mitochondrial	P10809	HSPD1	-0.441673	0.129802	-3.40266	0.000667342	0.64296	0.497559	0.828521	982	cad	No
HSP70	Heat shock 70 kDa protein 1A	P0DMV8	HSPA1A	0.177095	0.130555	1.35648	0.174946	1.19375	0.923524	1.54273	982	cad	No
HSP70protein8	Heat shock cognate 71 kDa protein	P11142	HSPA8	0.210813	0.101131	2.08455	0.0371104	1.23468	0.993151	1.49149	982	cad	No
HSP90ab	Heat shock protein HSP 90-alpha/beta	P07900 P08238	HSP90AA1 HSP90AB1	-0.203757	0.126332	-1.61288	0.106771	0.81566	0.638214	1.04828	982	cad	No
HTRA2	Serine protease HTRA2, mitochondrial	O43464	HTRA2	-0.128381	0.127797	-1.00457	0.315105	0.879519	0.684949	1.13115	982	cad	No
HVEM	Tumor necrosis factor receptor superfamily member 14	Q92956	TNFRSF14	0.131083	0.106634	1.22928	0.218967	1.14006	0.90522	1.38488	982	cad	No
I309	C-C motif chemokine 1	P22362	CCL1	-0.1156	0.132504	-0.872422	0.382978	0.890832	0.675822	1.13577	982	cad	No
iC3b	Complement C3b, inactivated	P01024	C3	-0.119261	0.146001	-0.816849	0.414015	0.887576	0.663647	1.17151	982	cad	No
IDE	Insulin-degrading enzyme	P14735	IDE	-0.418767	0.190666	-2.19634	0.0280679	0.657858	0.44485	0.930031	982	cad	No
IDS	Iduronate 2-sulfatase	P22304	IDS	-0.13394	0.138417	-0.967658	0.333215	0.874642	0.665056	1.14484	982	cad	No
IDUA	Alpha-L-iduronidase	P35475	IDUA	-0.122568	0.125621	-0.975692	0.329217	0.884646	0.689382	1.12919	982	cad	No
IF4A3	Eukaryotic initiation factor 4A-III	P38919	EIF4A3	0.17148	0.0963957	1.77892	0.0752535	1.18706	0.980417	1.44052	982	cad	No
IF4G2	Eukaryotic translation initiation factor 4 gamma 2	P78344	EIF4G2	-0.221498	0.123036	-1.80027	0.0718186	0.801318	0.631403	1.02436	982	cad	No
IFNaA	Interferon alpha-2	P01563	IFNA2	0.0761581	0.100354	0.758893	0.447917	1.07913	0.845012	1.29507	982	cad	No
IFNg	Interferon gamma	P01579	IFNG	-0.0655548	0.123013	-0.532911	0.594095	0.936548	0.734912	1.18863	982	cad	No
IFNgR1	Interferon gamma receptor 1	P15260	IFNGR1	0.0087505	0.129526	0.0675579	0.946138	1.00879	0.767093	1.28019	982	cad	No
IFNlambda1	Interferon lambda-1	Q8IU54	IFNL1	0.0277343	0.138851	0.199741	0.841683	1.02812	0.765904	1.30775	982	cad	No
IFNlambda2	Interferon lambda-2	Q8IZJ0	IFNL2	0.12403	0.106857	1.16071	0.245759	1.13205	0.885191	1.36682	982	cad	No
IgD	Immunoglobulin D	P01880	IGHD IGK@ IGL@	-0.0426739	0.126289	-0.337906	0.735434	0.958224	0.746619	1.22595	982	cad	No
IgE	Immunoglobulin E	P01854	IGHE IGK@ IGL@	0.0268802	0.12859	0.209038	0.834419	1.02724	0.797707	1.32201	982	cad	No
IGFBP1	Insulin-like growth factor-binding protein 1	P08833	IGFBP1	0.181	0.159714	1.13328	0.257096	1.19842	0.879949	1.64783	982	cad	No
IGFBP2	Insulin-like growth factor-binding protein 2	P18065	IGFBP2	0.146331	0.158943	0.920651	0.357233	1.15758	0.847808	1.58303	982	cad	No
IGFBP3	Insulin-like growth factor-binding protein 3	P17936	IGFBP3	-0.0616166	0.119337	-0.516325	0.605627	0.940243	0.743774	1.18938	982	cad	No
IGFBP4	Insulin-like growth factor-binding protein 4	P22692	IGFBP4	0.400951	0.141722	2.82914	0.00466732	1.49324	1.13102	1.97283	982	cad	No
IGFBP5	Insulin-like growth factor-binding protein 5	P24593	IGFBP5	0.134851	0.120464	1.11944	0.262954	1.14437	0.902225	1.44878	982	cad	No
IGFBP6	Insulin-like growth factor-binding protein 6	P24592	IGFBP6	0.0750787	0.140783	0.533295	0.59383	1.07797	0.812666	1.41015	982	cad	No
IGFBP7	Insulin-like growth factor-binding protein 7	Q16270	IGFBP7	0.12712	0.114328	1.1119	0.266183	1.13555	0.90119	1.41605	982	cad	No
IGFI	Insulin-like growth factor I	P05019	IGF1	0.0373657	0.113782	0.328397	0.742611	1.03807	0.823187	1.2887	982	cad	No
IGFIIreceptor	Cation-independent mannose-6-phosphate receptor	P11717	IGF2R	-0.0797897	0.128335	-0.621728	0.534121	0.92331	0.718704	1.18934	982	cad	No
IGFIsR	Insulin-like growth factor 1 receptor	P08069	IGF1R	-0.0524731	0.130713	-0.401438	0.688098	0.94888	0.735922	1.22958	982	cad	No
IgG	Immunoglobulin G	P01857	IGHG1 IGHG2 IGHG3 IGHG4 IGK@ IGL@	-0.139849	0.12985	-1.077	0.281479	0.869489	0.673324	1.12117	982	cad	No
IgM	Immunoglobulin M	P01871	IGHM IGJ IGK@ IGL@	-0.0440896	0.131037	-0.336468	0.736518	0.956868	0.737554	1.23368	982	cad	No
IL10	Interleukin-10	P22301	IL10	0.0907272	0.110475	0.821248	0.411505	1.09497	0.861871	1.3467	982	cad	No
IL10Rb	Interleukin-10 receptor subunit beta	Q08334	IL10RB	-0.286556	0.235637	-1.21609	0.223949	0.750845	0.45309	1.10982	982	cad	No
IL11	Interleukin-11	P20809	IL11	0.106439	0.0982607	1.08323	0.278708	1.11231	0.892931	1.32734	982	cad	No
IL11RA	Interleukin-11 receptor subunit alpha	Q14626	IL11RA	0.140212	0.132797	1.05584	0.291042	1.15052	0.87686	1.47579	982	cad	No
IL12	Interleukin-12	P29459, P29460	IL12A IL12B	0.110251	0.106147	1.03867	0.29896	1.11656	0.88534	1.35282	982	cad	No
IL12Rb1	Interleukin-12 receptor subunit beta-1	P42701	IL12RB1	0.00704482	0.11203	0.0628834	0.949859	1.00707	0.772	1.22316	982	cad	No
IL12RB2	Interleukin-12 receptor subunit beta-2	Q99665	IL12RB2	-0.218598	0.147313	-1.4839	0.137835	0.803645	0.585564	1.04554	982	cad	No
IL13	Interleukin-13	P35225	IL13	-0.00884067	0.135543	-0.0652243	0.947995	0.991198	0.739342	1.26046	982	cad	No
IL13Ra1	Interleukin-13 receptor subunit alpha-1	P78552	IL13RA1	-0.140631	0.143689	-0.978722	0.327717	0.868809	0.651246	1.13672	982	cad	No
IL15Ra	Interleukin-15 receptor subunit alpha	Q13261	IL15RA	0.206912	0.0965513	2.14303	0.0321109	1.22987	1.02318	1.49987	982	cad	No
IL16	Interleukin-16	Q14005	IL16	0.0685897	0.133767	0.512756	0.608122	1.071	0.824677	1.39167	982	cad	No
IL17	Interleukin-17A	Q16552	IL17A	-0.0331196	0.117455	-0.281977	0.777961	0.967423	0.734492	1.18613	982	cad	No
IL17B	Interleukin-17B	Q9UHF5	IL17B	0.123588	0.0910384	1.35754	0.174609	1.13155	0.91934	1.3432	982	cad	No
IL17BR	Interleukin-17 receptor B	Q9NRM6	IL17RB	0.169791	0.130411	1.30197	0.192926	1.18506	0.90807	1.51358	982	cad	No
IL17D	Interleukin-17D	Q8TAD2	IL17D	0.0584559	0.132273	0.441935	0.658536	1.0602	0.788466	1.33659	982	cad	No
IL17E	Interleukin-25	Q9H293	IL25	0.146159	0.115761	1.26259	0.206736	1.15738	0.902057	1.4297	982	cad	No
IL17F	Interleukin-17F	Q96PD4	IL17F	-0.0360631	0.135602	-0.265948	0.790279	0.964579	0.709903	1.21299	982	cad	No
IL17RC	Interleukin-17 receptor C	Q8NAC3	IL17RC	0.0733825	0.117571	0.624154	0.532527	1.07614	0.826268	1.32217	982	cad	No
IL17RD	Interleukin-17 receptor D	Q8NFM7	IL17RD	-0.100508	0.145571	-0.69044	0.489918	0.904378	0.655138	1.16795	982	cad	No
IL17sR	Interleukin-17 receptor A	Q96F46	IL17RA	0.0201555	0.124906	0.161366	0.871805	1.02036	0.798121	1.30186	982	cad	No
IL18BPa	Interleukin-18-binding protein	O95998	IL18BP	-0.0894442	0.131583	-0.679753	0.496661	0.914439	0.708839	1.188	982	cad	No
IL18Ra	Interleukin-18 receptor 1	Q13478	IL18R1	0.0718378	0.133051	0.539925	0.589249	1.07448	0.82372	1.38282	982	cad	No
IL18Rb	Interleukin-18 receptor accessory protein	O95256	IL18RAP	0.269448	0.0920597	2.92688	0.00342377	1.30924	1.08164	1.56637	982	cad	No
IL19	Interleukin-19	Q9UHD0	IL19	0.062319	0.123807	0.503357	0.614713	1.0643	0.834814	1.35868	982	cad	No
IL1a	Interleukin-1 alpha	P01583	IL1A	-0.26689	0.192171	-1.38881	0.16489	0.765757	0.503159	1.06934	982	cad	No
IL1b	Interleukin-1 beta	P01584	IL1B	0.0165491	0.124317	0.13312	0.894098	1.01669	0.78619	1.27964	982	cad	No
IL1F7	Interleukin-37	Q9NZH6	IL37	-0.0960514	0.13225	-0.726286	0.467663	0.908417	0.681818	1.14773	982	cad	No
IL1R4	Interleukin-1 receptor-like 1	Q01638	IL1RL1	0.0638172	0.144053	0.443012	0.657757	1.0659	0.803298	1.41417	982	cad	No
IL1RAcP	Interleukin-1 Receptor accessory protein	Q9NPH3	IL1RAP	-0.116011	0.141253	-0.821295	0.411478	0.890466	0.67074	1.16831	982	cad	No
IL1Rrp2	Interleukin-1 receptor-like 2	Q9HB29	IL1RL2	-0.242977	0.158868	-1.52943	0.126158	0.784289	0.564761	1.04182	982	cad	No
IL1sR9	X-linked interleukin-1 receptor accessory protein-like 2	Q9NP60	IL1RAPL2	-0.228038	0.192794	-1.18281	0.236884	0.796094	0.514106	1.08511	982	cad	No
IL1sRI	Interleukin-1 receptor type 1	P14778	IL1R1	-0.329612	0.12711	-2.59312	0.00951098	0.719203	0.559701	0.922865	982	cad	No
IL2	Interleukin-2	P60568	IL2	-0.135554	0.12333	-1.09912	0.271715	0.873232	0.685421	1.11007	982	cad	No
IL20	Interleukin-20	Q9NYY1	IL20	0.167162	0.111869	1.49426	0.135107	1.18195	0.915957	1.45196	982	cad	No
IL20Ra	Interleukin-20 receptor subunit alpha	Q9UHF4	IL20RA	0.125113	0.116727	1.07185	0.283789	1.13328	0.8668	1.38842	982	cad	No
IL22	Interleukin-22	Q9GZX6	IL22	-0.0417111	0.140609	-0.296646	0.766737	0.959147	0.713989	1.23687	982	cad	No
IL22BP	Interleukin-22 receptor subunit alpha-2	Q969J5	IL22RA2	-0.220817	0.131655	-1.67724	0.093496	0.801864	0.619537	1.03891	982	cad	No
IL22RA1	Interleukin-22 receptor subunit alpha-1	Q8N6P7	IL22RA1	-0.130852	0.165545	-0.79043	0.429277	0.877348	0.60129	1.14908	982	cad	No
IL23	Interleukin-23	P29460, Q9NPF7	IL12B IL23A	0.075574	0.107768	0.701264	0.483138	1.0785	0.845576	1.3078	982	cad	No
IL23R	Interleukin-23 receptor	Q5VWK5	IL23R	0.033556	0.123603	0.271482	0.78602	1.03413	0.803743	1.30432	982	cad	No
IL24	Interleukin-24	Q13007	IL24	-0.00931632	0.126165	-0.0738424	0.941136	0.990727	0.747799	1.2404	982	cad	No
IL27	Interleukin-27	Q8NEV9 Q14213	IL27 EBI3	0.0969057	0.106384	0.910904	0.362346	1.10176	0.86939	1.33042	982	cad	No
IL2sRa	Interleukin-2 receptor subunit alpha	P01589	IL2RA	-0.191797	0.150251	-1.27651	0.201775	0.825474	0.589973	1.07106	982	cad	No
IL2sRg	Cytokine receptor common subunit gamma	P31785	IL2RG	0.0525811	0.101945	0.515778	0.606009	1.05399	0.846746	1.28925	982	cad	No
IL3	Interleukin-3	P08700	IL3	-0.38159	0.22653	-1.6845	0.0920856	0.682775	0.419415	0.999716	982	cad	No
IL34	Interleukin-34	Q6ZMJ4	IL34	-0.033894	0.143462	-0.236258	0.813233	0.966674	0.675375	1.19615	982	cad	No
IL3Ra	Interleukin-3 receptor subunit alpha	P26951	IL3RA	-0.123777	0.150622	-0.821768	0.411209	0.883577	0.637828	1.14685	982	cad	No
IL4	Interleukin-4	P05112	IL4	-0.03913	0.17318	-0.22595	0.82124	0.961626	0.642368	1.26179	982	cad	No
IL4sR	Interleukin-4 receptor subunit alpha	P24394	IL4R	-0.106142	0.144571	-0.734187	0.462835	0.899297	0.64497	1.15176	982	cad	No
IL5	Interleukin-5	P05113	IL5	-0.104186	0.138264	-0.75353	0.451132	0.901058	0.68393	1.17512	982	cad	No
IL5Ra	Interleukin-5 receptor subunit alpha	Q01344	IL5RA	-0.374547	0.131622	-2.84563	0.00443239	0.6876	0.528714	0.886383	982	cad	No
IL6	Interleukin-6	P05231	IL6	-0.101611	0.146944	-0.6915	0.489252	0.903381	0.64649	1.15602	982	cad	No
IL6sRa	Interleukin-6 receptor subunit alpha	P08887	IL6R	-0.069936	0.128548	-0.544044	0.586411	0.932454	0.724392	1.20026	982	cad	No
IL7	Interleukin-7	P13232	IL7	0.112418	0.0992545	1.13262	0.257374	1.11898	0.902791	1.34467	982	cad	No
IL7Ra	Interleukin-7 receptor subunit alpha	P16871	IL7R	-0.120137	0.15545	-0.772836	0.439619	0.886799	0.630384	1.15562	982	cad	No
IL8	Interleukin-8	P10145	CXCL8	0.0858727	0.114184	0.752055	0.452018	1.08967	0.83767	1.32671	982	cad	No
ILT2	Leukocyte immunoglobulin-like receptor subfamily B member 1	Q8NHL6	LILRB1	-0.0928364	0.115935	-0.800765	0.423268	0.911343	0.739733	1.17493	982	cad	No
ILT4	Leukocyte immunoglobulin-like receptor subfamily B member 2	Q8N423	LILRB2	0.0233345	0.128818	0.181143	0.856255	1.02361	0.796847	1.32131	982	cad	No
IMB1	Importin subunit beta-1	Q14974	KPNB1	-0.267726	0.118981	-2.25016	0.0244389	0.765118	0.607501	0.970111	982	cad	No
IMDH1	Inosine-5'-monophosphate dehydrogenase 1	P20839	IMPDH1	-0.151606	0.154494	-0.981309	0.32644	0.859326	0.6247	1.13852	982	cad	No
IMDH2	Inosine-5'-monophosphate dehydrogenase 2	P12268	IMPDH2	-0.100125	0.136489	-0.733578	0.463206	0.904724	0.67574	1.14722	982	cad	No
ING1	Inhibitor of growth protein 1	Q9UK53	ING1	-0.15079	0.122851	-1.22743	0.219662	0.860028	0.678377	1.0992	982	cad	No
Insulin	Insulin	P01308	INS	0.0452325	0.120222	0.376242	0.706737	1.04627	0.810097	1.30566	982	cad	No
Integrina1b1	Integrin alpha-I: beta-1 complex	P56199, P05556	ITGA1 ITGB1	-0.184372	0.13533	-1.36239	0.173074	0.831626	0.636265	1.08233	982	cad	No
IntegrinaVb5	Integrin alpha-V: beta-5 complex	P06756, P18084	ITGAV ITGB5	-0.191489	0.148928	-1.28578	0.198518	0.825729	0.611249	1.09033	982	cad	No
IP10	C-X-C motif chemokine 10	P02778	CXCL10	0.174778	0.1031	1.69523	0.0900324	1.19098	0.968537	1.45848	982	cad	No
IR	Insulin receptor	P06213	INSR	-0.0925133	0.127448	-0.725888	0.467907	0.911637	0.709093	1.1685	982	cad	No
ITAC	C-X-C motif chemokine 11	O14625	CXCL11	0.0434167	0.130896	0.33169	0.740123	1.04437	0.803406	1.34227	982	cad	No
ITIheavychainH4	Inter-alpha-trypsin inhibitor heavy chain H4	Q14624	ITIH4	0.151423	0.133731	1.1323	0.25751	1.16349	0.900367	1.5196	982	cad	No
JAG1	Protein jagged-1	P78504	JAG1	-0.124947	0.132099	-0.945861	0.344219	0.882543	0.680301	1.143	982	cad	No
JAG2	Protein jagged-2	Q9Y219	JAG2	-0.0966964	0.158932	-0.608414	0.542913	0.907832	0.639637	1.19821	982	cad	No
JAK2	Tyrosine-protein kinase JAK2	O60674	JAK2	0.145656	0.132569	1.09872	0.271892	1.1568	0.895577	1.5062	982	cad	No
JAMB	Junctional adhesion molecule B	P57087	JAM2	0.10891	0.125066	0.870818	0.383853	1.11506	0.865282	1.40943	982	cad	No
JAMC	Junctional adhesion molecule C	Q9BX67	JAM3	-0.120865	0.133088	-0.908161	0.363793	0.886153	0.683964	1.14602	982	cad	No
JAML1	Junctional adhesion molecule-like	Q86YT9	AMICA1	0.0751585	0.109998	0.683272	0.494435	1.07805	0.846619	1.32799	982	cad	No
Kallikrein11	Kallikrein-11	Q9UBX7	KLK11	0.232989	0.126794	1.83753	0.0661317	1.26237	0.98414	1.62528	982	cad	No
kallikrein12	Kallikrein-12	Q9UKR0	KLK12	0.196634	0.11746	1.67405	0.0941214	1.2173	0.959727	1.52862	982	cad	No
kallikrein13	Kallikrein-13	Q9UKR3	KLK13	0.155388	0.105501	1.47286	0.140788	1.16811	0.923652	1.41225	982	cad	No
kallikrein14	Kallikrein-14	Q9P0G3	KLK14	0.0184033	0.125354	0.146812	0.883281	1.01857	0.769263	1.26518	982	cad	No
Kallikrein4	Kallikrein-4	Q9Y5K2	KLK4	0.09964	0.112482	0.885833	0.375708	1.10477	0.848751	1.33761	982	cad	No
kallikrein5	Kallikrein-5	Q9Y337	KLK5	0.0784575	0.12725	0.616562	0.537523	1.08162	0.822821	1.36314	982	cad	No
Kallikrein6	Kallikrein-6	Q92876	KLK6	-0.0798049	0.131976	-0.60469	0.545385	0.923296	0.686898	1.15657	982	cad	No
Kallikrein7	Kallikrein-7	P49862	KLK7	0.032616	0.133064	0.245115	0.806367	1.03315	0.794027	1.33835	982	cad	No
kallikrein8	Kallikrein-8	O60259	KLK8	-0.0756025	0.126958	-0.595493	0.551514	0.927185	0.721171	1.18747	982	cad	No
Kallistatin	Kallistatin	P29622	SERPINA4	-0.0933625	0.13695	-0.681729	0.495411	0.910863	0.699357	1.19622	982	cad	No
Karyopherina2	Importin subunit alpha-1	P52292	KPNA2	0.188108	0.094674	1.9869	0.0469333	1.20696	0.973877	1.44397	982	cad	No
Keratin18	Keratin, type I cytoskeletal 18	P05783	KRT18	0.0443637	0.120131	0.369293	0.711909	1.04536	0.809006	1.30508	982	cad	No
KI2L4	Killer cell immunoglobulin-like receptor 2DL4	Q99706	KIR2DL4	0.0414512	0.131734	0.314659	0.75302	1.04232	0.786487	1.31797	982	cad	No
KI3L2	Killer cell immunoglobulin-like receptor 3DL2	P43630	KIR3DL2	-0.00947378	0.120216	-0.0788063	0.937187	0.990571	0.764895	1.23003	982	cad	No
KI3S1	Killer cell immunoglobulin-like receptor 3DS1	Q14943	KIR3DS1	0.0906132	0.107819	0.840424	0.400671	1.09485	0.868862	1.34464	982	cad	No
KIF23	Kinesin-like protein KIF23	Q02241	KIF23	0.0608842	0.116647	0.521951	0.601704	1.06278	0.821527	1.31469	982	cad	No
KininogenHMW	Kininogen-1	P01042	KNG1	-0.117317	0.12452	-0.942156	0.346113	0.889303	0.699865	1.14208	982	cad	No
KIRR3	Kin of IRRE-like protein 3	Q8IZU9	KIRREL3	0.151364	0.0895347	1.69056	0.0909213	1.16342	0.958226	1.38397	982	cad	No
KLRF1	Killer cell lectin-like receptor subfamily F member 1	Q9NZS2	KLRF1	0.0137085	0.130538	0.105015	0.916364	1.0138	0.74621	1.26054	982	cad	No
KPCI	Protein kinase C iota type	P41743	PRKCI	-0.296201	0.126851	-2.33502	0.0195424	0.743638	0.578229	0.949473	982	cad	No
KPCT	Protein kinase C theta type	Q04759	PRKCQ	-0.160597	0.131599	-1.22034	0.222334	0.851636	0.655971	1.09879	982	cad	No
Kras	GTPase KRas	P01116	KRAS	-0.0909965	0.153204	-0.593956	0.552541	0.913021	0.66513	1.2038	982	cad	No
KREM2	Kremen protein 2	Q8NCW0	KREMEN2	0.0387978	0.12834	0.302306	0.762419	1.03956	0.786697	1.29906	982	cad	No
Ku70	X-ray repair cross-complementing protein 6	P12956	XRCC6	-0.0824866	0.143492	-0.57485	0.565393	0.920824	0.639801	1.15535	982	cad	No
KYNU	Kynureninase	Q16719	KYNU	0.0998788	0.130209	0.767063	0.443044	1.10504	0.85157	1.41531	982	cad	No
Lactoferrin	Lactotransferrin	P02788	LTF	0.134159	0.135876	0.98736	0.323466	1.14357	0.880187	1.49799	982	cad	No
LAG1	C-C motif chemokine 4-like	Q8NHW4	CCL4L1	0.116738	0.127888	0.912815	0.36134	1.12383	0.859595	1.4204	982	cad	No
LaminB1	Lamin-B1	P20700	LMNB1	0.112255	0.107769	1.04163	0.297585	1.1188	0.887999	1.36693	982	cad	No
Laminin	Laminin	P25391, P07942, P11047	LAMA1 LAMB1 LAMC1	-0.0702636	0.134749	-0.52144	0.602061	0.932148	0.715945	1.21495	982	cad	No
Layilin	Layilin	Q6UX15	LAYN	0.124807	0.117814	1.05935	0.289438	1.13293	0.888309	1.40744	982	cad	No
LCK	Tyrosine-protein kinase Lck	P06239	LCK	-0.0591787	0.134594	-0.439683	0.660166	0.942538	0.703461	1.19645	982	cad	No
LCMT1	Leucine carboxyl methyltransferase 1	Q9UIC8	LCMT1	-0.180464	0.185455	-0.973084	0.330512	0.834883	0.554839	1.09556	982	cad	No
LD78beta	C-C motif chemokine 3-like 1	P16619	CCL3L1	-0.0879262	0.132271	-0.664741	0.506216	0.915828	0.679091	1.1451	982	cad	No
LDHH1	L-lactate dehydrogenase B chain	P07195	LDHB	0.0415712	0.131341	0.316514	0.751613	1.04245	0.799361	1.33779	982	cad	No
LEAP1	Hepcidin	P81172	HAMP	-0.00496921	0.141441	-0.0351327	0.971974	0.995043	0.75971	1.32464	982	cad	No
Leptin	Leptin	P41159	LEP	0.172689	0.216973	0.7959	0.42609	1.1885	0.776477	1.81978	982	cad	No
LG3BP	Galectin-3-binding protein	Q08380	LGALS3BP	0.179176	0.135243	1.32484	0.185224	1.19623	0.915583	1.55683	982	cad	No
LGMN	Legumain	Q99538	LGMN	0.0333965	0.115702	0.288643	0.772855	1.03396	0.802452	1.27039	982	cad	No
LIFsR	Leukemia inhibitory factor receptor	P42702	LIFR	-0.0750521	0.147989	-0.507145	0.612053	0.927695	0.675408	1.20797	982	cad	No
LIGHT	Tumor necrosis factor ligand superfamily member 14	O43557	TNFSF14	0.0641326	0.112207	0.571556	0.567623	1.06623	0.83904	1.30868	982	cad	No
LIMPII	Lysosome membrane protein 2	Q14108	SCARB2	0.0947868	0.117864	0.804203	0.42128	1.09942	0.852313	1.36105	982	cad	No
LIN7B	Protein lin-7 homolog B	Q9HAP6	LIN7B	0.152935	0.0938116	1.63024	0.103051	1.16525	0.971041	1.40976	982	cad	No
LivinB	Baculoviral IAP repeat-containing protein 7 Isoform beta	Q96CA5	BIRC7	0.155808	0.104301	1.49383	0.135221	1.1686	0.924761	1.40515	982	cad	No
LKHA4	Leukotriene A-4 hydrolase	P09960	LTA4H	0.179985	0.105605	1.70432	0.0883212	1.1972	0.953454	1.45817	982	cad	No
LRIG3	Leucine-rich repeats and immunoglobulin-like domains protein 3	Q6UXM1	LRIG3	-0.157976	0.125936	-1.25442	0.209691	0.85387	0.667688	1.09495	982	cad	No
LRP8	Low-density lipoprotein receptor-related protein 8	Q14114	LRP8	0.16848	0.0922817	1.82571	0.067894	1.1835	0.962802	1.42419	982	cad	No
LRRT1	Leucine-rich repeat transmembrane neuronal protein 1	Q86UE6	LRRTM1	0.171506	0.106157	1.61559	0.106182	1.18709	0.948585	1.44576	982	cad	No
LRRT3	Leucine-rich repeat transmembrane neuronal protein 3	Q86VH5	LRRTM3	0.148749	0.107851	1.37921	0.16783	1.16038	0.921155	1.41568	982	cad	No
LSAMP	Limbic system-associated membrane protein	Q13449	LSAMP	0.0642548	0.149075	0.431024	0.666451	1.06636	0.797031	1.43082	982	cad	No
Luteinizinghormone	Luteinizing hormone	P01215, P01229	CGA LHB	-0.436193	0.248513	-1.75521	0.0792228	0.646493	0.399468	1.06003	982	cad	No
LY86	Lymphocyte antigen 86	O95711	LY86	-0.218074	0.184702	-1.18068	0.23773	0.804066	0.539866	1.07819	982	cad	No
LY9	T-lymphocyte surface antigen Ly-9	Q9HBG7	LY9	-0.210044	0.126462	-1.66093	0.096728	0.810549	0.631626	1.03773	982	cad	No
Lymphotactin	Lymphotactin	P47992	XCL1	0.253811	0.095898	2.64667	0.00812875	1.28893	1.0618	1.55696	982	cad	No
Lymphotoxina1b2	Lymphotoxin alpha1:beta2	P01374, Q06643	LTA LTB	0.0727221	0.133396	0.545161	0.585643	1.07543	0.817742	1.3795	982	cad	No
Lymphotoxina2b1	Lymphotoxin alpha2:beta1	P01374, Q06643	LTA LTB	0.0286404	0.128157	0.22348	0.823162	1.02905	0.800845	1.32148	982	cad	No
LymphotoxinbR	Tumor necrosis factor receptor superfamily member 3	P36941	LTBR	-0.0154214	0.127629	-0.12083	0.903826	0.984697	0.757918	1.24974	982	cad	No
LYN	Tyrosine-protein kinase Lyn	P07948	LYN	-0.224786	0.116249	-1.93366	0.0531547	0.798688	0.638717	1.00968	982	cad	No
LYNB	Tyrosine-protein kinase Lyn, isoform B	P07948	LYN	-0.270028	0.112595	-2.39822	0.0164751	0.763358	0.614389	0.957906	982	cad	No
Lysozyme	Lysozyme C	P61626	LYZ	-0.0805679	0.122485	-0.657778	0.510681	0.922592	0.725374	1.17368	982	cad	No
LYVE1	Lymphatic vessel endothelial hyaluronic acid receptor 1	Q9Y5Y7	LYVE1	0.0779168	0.116738	0.667451	0.504484	1.08103	0.84676	1.34804	982	cad	No
M2PK	Pyruvate kinase PKM	P14618	PKM2	-0.187281	0.113143	-1.65527	0.0978704	0.829211	0.668777	1.04487	982	cad	No
Macrophagemannosereceptor	Macrophage mannose receptor 1	P22897	MRC1	0.102704	0.126256	0.813459	0.415955	1.10816	0.866437	1.4225	982	cad	No
Macrophagescavengerreceptor	Macrophage scavenger receptor types I and II	P21757	MSR1	-0.0190329	0.151266	-0.125824	0.899871	0.981147	0.693077	1.2557	982	cad	No
Mammaglobin2	Mammaglobin-B	O75556	SCGB2A1	-0.307979	0.16234	-1.89712	0.0578116	0.73493	0.529839	0.996596	982	cad	No
MAPK14	Mitogen-activated protein kinase 14	Q16539	MAPK14	-0.247577	0.132287	-1.87151	0.0612744	0.78069	0.60179	1.01124	982	cad	No
MAPK2	MAP kinase-activated protein kinase 2	P49137	MAPKAPK2	-0.12521	0.121357	-1.03175	0.302191	0.882312	0.697093	1.12246	982	cad	No
MAPK5	MAP kinase-activated protein kinase 5	Q8IW41	MAPKAPK5	-0.153905	0.158268	-0.972432	0.330836	0.857354	0.611858	1.13687	982	cad	No
MAPKAPK3	MAP kinase-activated protein kinase 3	Q16644	MAPKAPK3	-0.311951	0.130832	-2.38437	0.0171084	0.732018	0.564688	0.943892	982	cad	No
Marapsin	Serine protease 27	Q9BQR3	PRSS27	-0.157597	0.140859	-1.11883	0.263212	0.854194	0.632169	1.09911	982	cad	No
MASP3	Mannan-binding lectin serine protease 1	P48740	MASP1	-0.198311	0.153608	-1.29102	0.196698	0.820115	0.597363	1.06646	982	cad	No
MATK	Megakaryocyte-associated tyrosine-protein kinase	P42679	MATK	0.130723	0.114572	1.14097	0.253881	1.13965	0.885336	1.39798	982	cad	No
MATN2	Matrilin-2	O00339	MATN2	-0.0060071	0.13207	-0.0454843	0.963721	0.994011	0.766753	1.28821	982	cad	No
MATN3	Matrilin-3	O15232	MATN3	0.107588	0.0995696	1.08053	0.279904	1.11359	0.888496	1.3302	982	cad	No
MBD4	Methyl-CpG-binding domain protein 4	O95243	MBD4	0.00126542	0.130048	0.00973047	0.992236	1.00127	0.746396	1.25275	982	cad	No
MBL	Mannose-binding protein C	P11226	MBL2	-0.0164866	0.137356	-0.120029	0.904461	0.983649	0.757112	1.29796	982	cad	No
MCP1	C-C motif chemokine 2	P13500	CCL2	0.150338	0.113961	1.31921	0.1871	1.16223	0.913869	1.43328	982	cad	No
MCP2	C-C motif chemokine 8	P80075	CCL8	-0.36941	0.192079	-1.92321	0.0544533	0.691142	0.458419	0.96699	982	cad	No
MCP3	C-C motif chemokine 7	P80098	CCL7	-0.0462781	0.131006	-0.353251	0.7239	0.954776	0.726694	1.21354	982	cad	No
MCP4	C-C motif chemokine 13	Q99616	CCL13	0.0538498	0.12904	0.41731	0.676452	1.05533	0.797332	1.32866	982	cad	No
MCSFR	Macrophage colony-stimulating factor 1 receptor	P07333	CSF1R	0.208827	0.118291	1.76537	0.0775023	1.23223	0.974313	1.55075	982	cad	No
MDC	C-C motif chemokine 22	O00626	CCL22	0.1903	0.125813	1.51256	0.130391	1.20961	0.941622	1.54399	982	cad	No
MDHC	Malate dehydrogenase, cytoplasmic	P40925	MDH1	-0.0614844	0.129612	-0.474373	0.635234	0.940368	0.729578	1.21328	982	cad	No
MDM2	E3 ubiquitin-protein ligase Mdm2	Q00987	MDM2	0.123838	0.101981	1.21433	0.22462	1.13183	0.899304	1.35689	982	cad	No
MED1	Mediator of RNA polymerase II transcription subunit 1	Q15648	MED1	0.059885	0.130074	0.46039	0.645237	1.06171	0.795843	1.334	982	cad	No
MEK1	Dual specificity mitogen-activated protein kinase kinase 1	Q02750	MAP2K1	-0.287303	0.153434	-1.87249	0.061139	0.750285	0.549494	1.00023	982	cad	No
MEPE	Matrix extracellular phosphoglycoprotein	Q9NQ76	MEPE	0.0507896	0.112918	0.449793	0.65286	1.0521	0.816004	1.28223	982	cad	No
Mesothelin	Mesothelin	Q13421	MSLN	0.11032	0.132893	0.830142	0.406458	1.11664	0.840091	1.42025	982	cad	No
Met	Hepatocyte growth factor receptor	P08581	MET	-0.259869	0.140286	-1.85242	0.0639652	0.771152	0.585183	1.01513	982	cad	No
METAP1	Methionine aminopeptidase 1	P53582	METAP1	-0.103201	0.12915	-0.799078	0.424245	0.901945	0.701495	1.16488	982	cad	No
MFGM	Lactadherin	Q08431	MFGE8	0.0684649	0.144772	0.472914	0.636274	1.07086	0.791553	1.37322	982	cad	No
MFRP	Membrane frizzled-related protein	Q9BY79	MFRP	0.127165	0.121188	1.04933	0.294027	1.1356	0.876515	1.41373	982	cad	No
MIA	Melanoma-derived growth regulatory protein	Q16674	MIA	0.309431	0.132224	2.3402	0.0192735	1.36265	1.052	1.76833	982	cad	No
MICA	MHC class I polypeptide-related sequence A	Q29983	MICA	0.189384	0.132265	1.43185	0.152186	1.2085	0.938448	1.57751	982	cad	No
MICB	MHC class I polypeptide-related sequence B	Q29980	MICB	-0.00606781	0.122204	-0.049653	0.960399	0.993951	0.758741	1.23582	982	cad	No
Midkine	Midkine	P21741	MDK	-0.0796902	0.1302	-0.612062	0.540497	0.923402	0.712114	1.18744	982	cad	No
MIF	Macrophage migration inhibitory factor	P14174	MIF	-0.199068	0.160082	-1.24354	0.21367	0.819494	0.59056	1.09975	982	cad	No
MIP1a	C-C motif chemokine 3	P10147	CCL3	-0.0212379	0.13901	-0.15278	0.878572	0.978986	0.728975	1.2411	982	cad	No
MIP3a	C-C motif chemokine 20	P78556	CCL20	-0.078928	0.16363	-0.482358	0.629552	0.924107	0.614938	1.1771	982	cad	No
MIP3b	C-C motif chemokine 19	Q99731	CCL19	0.0980317	0.121692	0.805573	0.420489	1.103	0.850724	1.37745	982	cad	No
MIP5	C-C motif chemokine 15	Q16663	CCL15	0.081956	0.129707	0.631857	0.52748	1.08541	0.83552	1.39173	982	cad	No
MIS	Muellerian-inhibiting factor	P03971	AMH	-0.263879	0.132273	-1.99495	0.0460482	0.768067	0.59146	0.994268	982	cad	No
MK01	Mitogen-activated protein kinase 1	P28482	MAPK1	-0.190345	0.120002	-1.58618	0.112698	0.826674	0.655721	1.04978	982	cad	No
MK08	Mitogen-activated protein kinase 8	P45983	MAPK8	-0.0993402	0.16025	-0.619906	0.53532	0.905435	0.649277	1.20479	982	cad	No
MK11	Mitogen-activated protein kinase 11	Q15759	MAPK11	0.0418644	0.134013	0.312391	0.754744	1.04275	0.773885	1.30767	982	cad	No
MK12	Mitogen-activated protein kinase 12	P53778	MAPK12	0.02713	0.125607	0.215991	0.828995	1.0275	0.789569	1.30104	982	cad	No
MK13	Mitogen-activated protein kinase 13	O15264	MAPK13	-0.0802147	0.130663	-0.613907	0.539277	0.922918	0.692642	1.16428	982	cad	No
MMEL2	Membrane metallo-endopeptidase-like 1	Q495T6	MMEL1	0.0767216	0.12885	0.595432	0.551555	1.07974	0.804589	1.34239	982	cad	No
MMP1	Interstitial collagenase	P03956	MMP1	0.189823	0.118521	1.60159	0.109246	1.20904	0.951464	1.51667	982	cad	No
MMP10	Stromelysin-2	P09238	MMP10	0.174814	0.105973	1.64961	0.0990229	1.19102	0.944973	1.44187	982	cad	No
MMP12	Macrophage metalloelastase	P39900	MMP12	0.416655	0.130148	3.2014	0.00136762	1.51688	1.16729	1.95005	982	cad	No
MMP13	Collagenase 3	P45452	MMP13	-0.243918	0.170622	-1.42957	0.152839	0.783552	0.543635	1.06207	982	cad	No
MMP14	Matrix metalloproteinase-14	P50281	MMP14	-0.359762	0.216469	-1.66196	0.0965211	0.697842	0.440114	1.02406	982	cad	No
MMP16	Matrix metalloproteinase-16	P51512	MMP16	-0.160678	0.17208	-0.93374	0.350438	0.851567	0.579839	1.14212	982	cad	No
MMP17	Matrix metalloproteinase-17	Q9ULZ9	MMP17	0.0825815	0.119248	0.692518	0.488612	1.08609	0.818883	1.33156	982	cad	No
MMP2	72 kDa type IV collagenase	P08253	MMP2	0.0371343	0.135057	0.274954	0.783352	1.03783	0.796392	1.35259	982	cad	No
MMP3	Stromelysin-1	P08254	MMP3	-0.229258	0.253673	-0.903755	0.366125	0.795123	0.445733	1.11756	982	cad	No
MMP7	Matrilysin	P09237	MMP7	0.377638	0.12191	3.09769	0.00195038	1.45883	1.14969	1.8575	982	cad	No
MMP8	Neutrophil collagenase	P22894	MMP8	0.0833533	0.124716	0.668345	0.503914	1.08693	0.84653	1.38127	982	cad	No
MMP9	Matrix metalloproteinase-9	P14780	MMP9	0.17843	0.128934	1.38389	0.166393	1.19534	0.92439	1.53456	982	cad	No
MnSOD	Superoxide dismutase [Mn], mitochondrial	P04179	SOD2	-0.0397882	0.140225	-0.283745	0.776606	0.960993	0.731813	1.26875	982	cad	No
MO2R1	Cell surface glycoprotein CD200 receptor 1	Q8TD46	CD200R1	-0.0514441	0.14312	-0.359447	0.71926	0.949857	0.699619	1.22944	982	cad	No
Moesin	Moesin	P26038	MSN	-0.404199	0.161833	-2.49763	0.0125028	0.667511	0.481786	0.907483	982	cad	No
MOZ	Histone acetyltransferase KAT6A	Q92794	KAT6A	0.042778	0.119656	0.357508	0.720711	1.04371	0.776464	1.27855	982	cad	No
MP2K2	Dual specificity mitogen-activated protein kinase kinase 2	P36507	MAP2K2	0.0148051	0.116832	0.126722	0.899161	1.01492	0.808198	1.27925	982	cad	No
MP2K4	Dual specificity mitogen-activated protein kinase kinase 4	P45985	MAP2K4	-0.214343	0.128207	-1.67185	0.0945545	0.807072	0.627215	1.0378	982	cad	No
MPIF1	C-C motif chemokine 23	P55773	CCL23	-0.118493	0.132787	-0.892351	0.372205	0.888258	0.681854	1.14846	982	cad	No
MRC2	C-type mannose receptor 2	Q9UBG0	MRC2	0.0518447	0.125675	0.412529	0.679952	1.05321	0.823705	1.34917	982	cad	No
MRCKB	Serine/threonine-protein kinase MRCK beta	Q9Y5S2	CDC42BPB	-0.000196819	0.137464	-0.00143179	0.998858	0.999803	0.744863	1.27464	982	cad	No
MSP	Hepatocyte growth factor-like protein	P26927	MST1	0.255682	0.169099	1.51202	0.130528	1.29134	0.950712	1.84709	982	cad	No
MSPR	Macrophage-stimulating protein receptor	Q04912	MST1R	0.0223509	0.126224	0.177073	0.859451	1.0226	0.764622	1.26135	982	cad	No
Myeloperoxidase	Myeloperoxidase	P05164	MPO	0.152579	0.134329	1.13586	0.256016	1.16483	0.897525	1.51976	982	cad	No
Myoglobin	Myoglobin	P02144	MB	-0.0193509	0.138694	-0.139522	0.889038	0.980835	0.746888	1.28766	982	cad	No
Myokinasehuman	Adenylate kinase isoenzyme 1	P00568	AK1	0.0179408	0.126899	0.141378	0.887571	1.0181	0.791873	1.30235	982	cad	No
NACA	Nascent polypeptide-associated complex subunit alpha	Q13765	NACA	-0.127502	0.132967	-0.958897	0.337611	0.880292	0.669441	1.12995	982	cad	No
NADPHP450Oxidoreductase	NADPH--cytochrome P450 reductase	P16435	POR	0.0107441	0.137527	0.078124	0.937729	1.0108	0.76451	1.31257	982	cad	No
NAGK	N-acetyl-D-glucosamine kinase	Q9UJ70	NAGK	0.0286352	0.119974	0.238679	0.811355	1.02905	0.811361	1.2995	982	cad	No
NANOG	Homeobox protein NANOG	Q9H9S0	NANOG	-0.0798848	0.148941	-0.536354	0.591714	0.923223	0.659816	1.19147	982	cad	No
NAP2	Neutrophil-activating peptide 2	P02775	PPBP	0.0764762	0.125872	0.607571	0.543472	1.07948	0.841411	1.37857	982	cad	No
NCAM120	Neural cell adhesion molecule 1, 120 kDa isoform	P13591	NCAM1	0.155426	0.138333	1.12356	0.261201	1.16815	0.891681	1.53509	982	cad	No
NCAML1	Neural cell adhesion molecule L1	P32004	L1CAM	-0.114371	0.133	-0.859934	0.389825	0.891927	0.686432	1.15729	982	cad	No
NCC27	Chloride intracellular channel protein 1	O00299	CLIC1	-0.297272	0.124291	-2.39175	0.0167684	0.742842	0.582747	0.949819	982	cad	No
NCK1	Cytoplasmic protein NCK1	P16333	NCK1	-0.224567	0.171718	-1.30777	0.190953	0.798862	0.546466	1.06681	982	cad	No
NDPkinaseB	Nucleoside diphosphate kinase B	P22392	NME2	-0.230223	0.113242	-2.03301	0.0420516	0.794357	0.639017	0.998234	982	cad	No
Nectinlikeprotein1	Cell adhesion molecule 3	Q8N126	CADM3	-0.212739	0.176966	-1.20215	0.229306	0.808367	0.551469	1.0966	982	cad	No
Nectinlikeprotein2	Cell adhesion molecule 1	Q9BY67	CADM1	0.0231129	0.122838	0.188157	0.850754	1.02338	0.801981	1.29785	982	cad	No
NET4	Netrin-4	Q9HB63	NTN4	0.24441	0.103165	2.36913	0.0178299	1.27687	1.03216	1.55706	982	cad	No
Neurotrophin3	Neurotrophin-3	P20783	NTF3	0.0833514	0.119228	0.699095	0.484493	1.08692	0.837129	1.34467	982	cad	No
Neurotrophin5	Neurotrophin-4	P34130	NTF4	0.168768	0.100668	1.67647	0.0936454	1.18385	0.950367	1.4219	982	cad	No
NG36	Histone-lysine N-methyltransferase EHMT2	Q96KQ7	EHMT2	-0.0939698	0.132144	-0.711116	0.477013	0.91031	0.701782	1.16886	982	cad	No
NID2	Nidogen-2	Q14112	NID2	0.165998	0.115108	1.44211	0.149273	1.18057	0.933843	1.47035	982	cad	No
Nidogen	Nidogen-1	P14543	NID1	0.163304	0.136489	1.19647	0.231515	1.1774	0.896789	1.53237	982	cad	No
NKG2D	NKG2-D type II integral membrane protein	P26718	KLRK1	0.050746	0.117774	0.430875	0.666559	1.05206	0.81195	1.29785	982	cad	No
NKp30	Natural cytotoxicity triggering receptor 3	O14931	NCR3	0.152918	0.105256	1.45281	0.146276	1.16523	0.948064	1.44017	982	cad	No
NKp44	Natural cytotoxicity triggering receptor 2	O95944	NCR2	-0.0571664	0.14595	-0.391685	0.695291	0.944437	0.670139	1.19603	982	cad	No
NKp46	Natural cytotoxicity triggering receptor 1	O76036	NCR1	-0.136313	0.15165	-0.898864	0.368725	0.87257	0.627061	1.13472	982	cad	No
NLGNX	Neuroligin-4, X-linked	Q8N0W4	NLGN4X	-0.069026	0.149738	-0.460977	0.644815	0.933302	0.680069	1.2203	982	cad	No
NMT1	Glycylpeptide N-tetradecanoyltransferase 1	P30419	NMT1	-0.235044	0.152684	-1.53941	0.123704	0.790536	0.582787	1.05746	982	cad	No
NogoReceptor	Reticulon-4 receptor	Q9BZR6	RTN4R	-0.011175	0.139745	-0.0799671	0.936263	0.988887	0.751639	1.3011	982	cad	No
NOTC2	Neurogenic locus notch homolog protein 2	Q04721	NOTCH2	0.0053759	0.138278	0.0388776	0.968988	1.00539	0.743871	1.28394	982	cad	No
Notch1	Neurogenic locus notch homolog protein 1	P46531	NOTCH1	-0.105784	0.133299	-0.793584	0.427438	0.899619	0.694149	1.17181	982	cad	No
NovH	Protein NOV homolog	P48745	NOV	0.0562721	0.0986818	0.570238	0.568517	1.05789	0.845415	1.25992	982	cad	No
NPSPLA2	Phospholipase A2, membrane associated	P14555	PLA2G2A	-0.0945119	0.151724	-0.622921	0.533336	0.909817	0.672396	1.21853	982	cad	No
NR1D1	Nuclear receptor subfamily 1 group D member 1	P20393	NR1D1	-0.0373337	0.136655	-0.273197	0.784702	0.963355	0.711083	1.21518	982	cad	No
NrCAM	Neuronal cell adhesion molecule	Q92823	NRCAM	-0.0301003	0.127364	-0.236334	0.813174	0.970348	0.755954	1.24625	982	cad	No
NRP1	Neuropilin-1	O14786	NRP1	0.0839256	0.134804	0.622575	0.533564	1.08755	0.831202	1.41181	982	cad	No
NRX1B	Neurexin-1-beta	P58400	NRXN1	-0.108463	0.144306	-0.751621	0.452279	0.897212	0.652757	1.13643	982	cad	No
NRX3B	Neurexin-3-beta	Q9HDB5	NRXN3	-0.140164	0.154312	-0.908316	0.363711	0.869216	0.633433	1.11927	982	cad	No
NSF1C	NSFL1 cofactor p47	Q9UNZ2	NSFL1C	-0.113644	0.131733	-0.862678	0.388315	0.892576	0.684285	1.14588	982	cad	No
NUDC3	NudC domain-containing protein 3	Q8IVD9	NUDCD3	-0.155046	0.138011	-1.12343	0.261253	0.856375	0.645715	1.10812	982	cad	No
NXPH1	Neurexophilin-1	P58417	NXPH1	-0.141638	0.12109	-1.16969	0.242125	0.867936	0.684025	1.10017	982	cad	No
OBCAM	Opioid-binding protein/cell adhesion molecule	Q14982	OPCML	-0.080254	0.148759	-0.53949	0.589549	0.922882	0.660832	1.17599	982	cad	No
OCAD1	OCIA domain-containing protein 1	Q9NX40	OCIAD1	-0.123358	0.153219	-0.805113	0.420754	0.883947	0.622372	1.14245	982	cad	No
Olfactomedin4	Olfactomedin-4	Q6UX06	OLFM4	0.261902	0.0968534	2.70411	0.00684874	1.2994	1.0761	1.57713	982	cad	No
OLR1	Oxidized low-density lipoprotein receptor 1	P78380	OLR1	0.123427	0.124899	0.988211	0.323049	1.13137	0.867583	1.41936	982	cad	No
OMD	Osteomodulin	Q99983	OMD	0.127797	0.13743	0.929902	0.352422	1.13632	0.868874	1.49071	982	cad	No
ON	SPARC	P09486	SPARC	0.1227	0.122977	0.997745	0.318403	1.13054	0.888122	1.43917	982	cad	No
OPG	Tumor necrosis factor receptor superfamily member 11B	O00300	TNFRSF11B	-0.0671874	0.130887	-0.513324	0.607724	0.93502	0.726828	1.21377	982	cad	No
OSM	Oncostatin-M	P13725	OSM	0.115047	0.109508	1.05059	0.293449	1.12193	0.885056	1.37002	982	cad	No
OX2G	OX-2 membrane glycoprotein	P41217	CD200	0.00307006	0.130869	0.023459	0.981284	1.00307	0.768043	1.28164	982	cad	No
OX40Ligand	Tumor necrosis factor ligand superfamily member 4	P23510	TNFSF4	0.172749	0.101301	1.70531	0.0881372	1.18857	0.95474	1.43527	982	cad	No
p27Kip1	Cyclin-dependent kinase inhibitor 1B	P46527	CDKN1B	0.0904426	0.123104	0.734683	0.462532	1.09466	0.843807	1.37047	982	cad	No
PA2G4	Proliferation-associated protein 2G4	Q9UQ80	PA2G4	-0.141347	0.124991	-1.13086	0.258116	0.868188	0.680441	1.11162	982	cad	No
PACAP27	Pituitary adenylate cyclase-activating polypeptide 27	P18509	ADCYAP1	-0.0431662	0.144209	-0.299331	0.764688	0.957752	0.688413	1.21818	982	cad	No
PACAP38	Pituitary adenylate cyclase-activating polypeptide 38	P18509	ADCYAP1	0.200258	0.101274	1.97738	0.0479986	1.22172	0.987218	1.47909	982	cad	No
PAFAH	Platelet-activating factor acetylhydrolase	Q13093	PLA2G7	-0.2819	0.159873	-1.76327	0.0778542	0.754349	0.547865	1.02495	982	cad	No
PAFAHbetasubunit	Platelet-activating factor acetylhydrolase IB subunit beta	P68402	PAFAH1B2	-0.0676525	0.154282	-0.438498	0.661025	0.934585	0.681955	1.22613	982	cad	No
PAI1	Plasminogen activator inhibitor 1	P05121	SERPINE1	0.110494	0.139843	0.790133	0.42945	1.11683	0.848033	1.46875	982	cad	No
PAK3	Serine/threonine-protein kinase PAK 3	O75914	PAK3	0.0752906	0.112893	0.666918	0.504824	1.0782	0.841878	1.32006	982	cad	No
PAK6	Serine/threonine-protein kinase PAK 6	Q9NQU5	PAK6	-0.050046	0.119439	-0.41901	0.675209	0.951186	0.760948	1.21659	982	cad	No
PAK7	Serine/threonine-protein kinase PAK 7	Q9P286	PAK7	-0.525239	0.228442	-2.29922	0.0214924	0.591414	0.364846	0.882383	982	cad	No
PAPPA	Pappalysin-1	Q13219	PAPPA	-0.095319	0.126505	-0.753483	0.45116	0.909083	0.709232	1.16521	982	cad	No
paraoxonase1	Serum paraoxonase/arylesterase 1	P27169	PON1	-0.0100705	0.122695	-0.0820771	0.934585	0.98998	0.733214	1.22048	982	cad	No
PARC	C-C motif chemokine 18	P55774	CCL18	0.118556	0.137372	0.863027	0.388123	1.12587	0.859106	1.47306	982	cad	No
PARK7	Protein deglycase DJ-1	Q99497	PARK7	-0.0364347	0.130712	-0.27874	0.780445	0.964221	0.726374	1.2177	982	cad	No
PBEF	Nicotinamide phosphoribosyltransferase	P43490	NAMPT	0.0604438	0.136956	0.441339	0.658968	1.06231	0.787503	1.34194	982	cad	No
PCadherin	Cadherin-3	P22223	CDH3	-0.258081	0.132925	-1.94156	0.0521907	0.772533	0.595183	1.00297	982	cad	No
PCI	Plasma serine protease inhibitor	P05154	SERPINA5	-0.244877	0.130415	-1.87768	0.0604251	0.782801	0.608093	1.01588	982	cad	No
PCNA	Proliferating cell nuclear antigen	P12004	PCNA	0.205486	0.101005	2.03442	0.0419095	1.22812	0.995662	1.49111	982	cad	No
PCSK7	Proprotein convertase subtilisin/kexin type 7	Q16549	PCSK7	0.0780098	0.124167	0.628264	0.529831	1.08113	0.842922	1.37353	982	cad	No
PCSK9	Proprotein convertase subtilisin/kexin type 9	Q8NBP7	PCSK9	0.446482	0.123784	3.60696	0.00030981	1.56281	1.22768	1.99734	982	cad	No
PDE11	Dual 3',5'-cyclic-AMP and -GMP phosphodiesterase 11A	Q9HCR9	PDE11A	-0.294718	0.141443	-2.08365	0.0371917	0.744742	0.560183	0.97548	982	cad	No
PDE3A	cGMP-inhibited 3',5'-cyclic phosphodiesterase A	Q14432	PDE3A	-0.0708163	0.14499	-0.488422	0.625251	0.931633	0.681455	1.19666	982	cad	No
PDE4D	cAMP-specific 3',5'-cyclic phosphodiesterase 4D	Q08499	PDE4D	-0.0476636	0.15196	-0.313659	0.75378	0.953454	0.675427	1.23124	982	cad	No
PDE5A	cGMP-specific 3',5'-cyclic phosphodiesterase	O76074	PDE5A	-0.194797	0.113718	-1.71298	0.0867159	0.823002	0.662642	1.03772	982	cad	No
PDE7A	High affinity cAMP-specific 3',5'-cyclic phosphodiesterase 7A	Q13946	PDE7A	0.153103	0.105705	1.4484	0.147505	1.16545	0.932687	1.41931	982	cad	No
PDE9A	High affinity cGMP-specific 3',5'-cyclic phosphodiesterase 9A	O76083	PDE9A	-0.140233	0.139913	-1.00229	0.316206	0.869156	0.636095	1.11248	982	cad	No
PDGFAA	Platelet-derived growth factor subunit A	P04085	PDGFA	0.136127	0.121669	1.11883	0.263211	1.14583	0.903105	1.45606	982	cad	No
PDGFBB	Platelet-derived growth factor subunit B	P01127	PDGFB	0.0039953	0.122987	0.0324854	0.974085	1.004	0.794602	1.28766	982	cad	No
PDGFCC	Platelet-derived growth factor C	Q9NRA1	PDGFC	0.130357	0.127199	1.02483	0.305444	1.13923	0.872361	1.44092	982	cad	No
PDGFRb	Platelet-derived growth factor receptor beta	P09619	PDGFRB	-0.0564643	0.117146	-0.482	0.629806	0.9451	0.750669	1.19333	982	cad	No
PDK1	[Pyruvate dehydrogenase (acetyl-transferring)] kinase isozyme 1, mitochondrial	Q15118	PDK1	-0.585907	0.17966	-3.26121	0.00110939	0.556601	0.384731	0.778148	982	cad	No
PDL2	Programmed cell death 1 ligand 2	Q9BQ51	PDCD1LG2	-0.302833	0.135358	-2.23727	0.0252684	0.738722	0.564559	0.959424	982	cad	No
PDPK1	3-phosphoinositide-dependent protein kinase 1	O15530	PDPK1	-0.278686	0.117236	-2.37714	0.0174474	0.756778	0.602854	0.956535	982	cad	No
PECAM1	Platelet endothelial cell adhesion molecule	P16284	PECAM1	0.0990784	0.0979089	1.01195	0.311564	1.10415	0.882844	1.31642	982	cad	No
Periostin	Periostin	Q15063	POSTN	0.25637	0.136108	1.88359	0.059621	1.29223	0.991844	1.69107	982	cad	No
PERL	Lactoperoxidase	P22079	LPO	0.253873	0.122778	2.06773	0.0386652	1.28901	1.0087	1.63525	982	cad	No
Peroxiredoxin1	Peroxiredoxin-1	Q06830	PRDX1	0.0125297	0.124259	0.100836	0.919681	1.01261	0.790271	1.28687	982	cad	No
Peroxiredoxin5	Peroxiredoxin-5, mitochondrial	P30044	PRDX5	-0.208361	0.151639	-1.37406	0.169423	0.811914	0.583712	1.06378	982	cad	No
Persephin	Persephin	O60542	PSPN	0.0593563	0.111372	0.532955	0.594065	1.06115	0.83691	1.30245	982	cad	No
PESC	Pescadillo homolog	O00541	PES1	0.0549637	0.110513	0.49735	0.618943	1.0565	0.82908	1.29136	982	cad	No
PF4	Platelet factor 4	P02776	PF4	0.123646	0.126	0.981316	0.326437	1.13162	0.883399	1.44785	982	cad	No
PFD5	Prefoldin subunit 5	Q99471	PFDN5	-0.12602	0.153271	-0.822204	0.410961	0.881597	0.609186	1.13878	982	cad	No
PGCB	Brevican core protein	Q96GW7	BCAN	0.249434	0.125613	1.98573	0.0470636	1.2833	0.99448	1.63133	982	cad	No
PGP95	Ubiquitin carboxyl-terminal hydrolase isozyme L1	P09936	UCHL1	-0.171749	0.13845	-1.24052	0.214784	0.84219	0.635562	1.09331	982	cad	No
PGRPS	Peptidoglycan recognition protein 1	O75594	PGLYRP1	0.132402	0.126643	1.04548	0.295802	1.14157	0.87849	1.44639	982	cad	No
PH	Pancreatic hormone	P01298	PPY	0.114995	0.124464	0.92392	0.355528	1.12187	0.875644	1.42773	982	cad	No
PHI	Glucose-6-phosphate isomerase	P06744	GPI	-0.0922518	0.126286	-0.7305	0.465085	0.911876	0.711912	1.16902	982	cad	No
phosphoglyceratekinase1	Phosphoglycerate kinase 1	P00558	PGK1	-0.398661	0.140839	-2.83061	0.00464598	0.671219	0.506921	0.881233	982	cad	No
PIGR	Polymeric immunoglobulin receptor	P01833	PIGR	0.31508	0.143101	2.2018	0.0276793	1.37037	1.03436	1.81452	982	cad	No
PIK3CAPIK3R1	PIK3CA/PIK3R1	P42336 P27986	PIK3CA PIK3R1	0.116602	0.117248	0.994486	0.319986	1.12367	0.877598	1.39332	982	cad	No
PIM1	Serine/threonine-protein kinase pim-1	P11309	PIM1	0.0643525	0.115327	0.558	0.576844	1.06647	0.828517	1.31048	982	cad	No
PK3CG	Phosphatidylinositol 4,5-bisphosphate 3-kinase catalytic subunit gamma isoform	P48736	PIK3CG	-0.0957915	0.140169	-0.6834	0.494354	0.908653	0.671843	1.14871	982	cad	No
PKBabg	RAC-alpha/beta/gamma serine/threonine-protein kinase	P31749 P31751 Q9Y243	AKT1 AKT2 AKT3	-0.187471	0.13108	-1.4302	0.152661	0.829053	0.641521	1.07229	982	cad	No
PKCA	Protein kinase C alpha type	P17252	PRKCA	-0.166608	0.106475	-1.56476	0.117639	0.846531	0.692217	1.05617	982	cad	No
PKCBII	Protein kinase C beta type (splice variant beta-II)	P05771	PRKCB	-0.146673	0.110848	-1.32319	0.185772	0.863576	0.700632	1.08598	982	cad	No
PKCD	Protein kinase C delta type	Q05655	PRKCD	0.146814	0.10347	1.4189	0.155928	1.15814	0.917629	1.39236	982	cad	No
PKCG	Protein kinase C gamma type	P05129	PRKCG	-0.00950589	0.145412	-0.065372	0.947878	0.990539	0.715981	1.27353	982	cad	No
PKCZ	Protein kinase C zeta type	Q05513	PRKCZ	-0.0438849	0.134835	-0.325472	0.744824	0.957064	0.711622	1.2125	982	cad	No
Plasmin	Plasmin	P00747	PLG	0.0295373	0.101647	0.290586	0.771368	1.02998	0.810807	1.24413	982	cad	No
Plasminogen	Plasminogen	P00747	PLG	0.177653	0.133687	1.32887	0.18389	1.19441	0.913022	1.54019	982	cad	No
PLCG1	1-phosphatidylinositol 4,5-bisphosphate phosphodiesterase gamma-1	P19174	PLCG1	-0.0623205	0.129193	-0.482384	0.629533	0.939582	0.679566	1.15997	982	cad	No
PlGF	Placenta growth factor	P49763	PGF	0.215687	0.087354	2.46911	0.0135449	1.24071	1.02044	1.47144	982	cad	No
PLK1	Serine/threonine-protein kinase PLK1	P53350	PLK1	0.136643	0.105702	1.29272	0.196109	1.14642	0.905295	1.38956	982	cad	No
PLPP	Pyridoxal phosphate phosphatase	Q96GD0	PDXP	-0.00656367	0.123205	-0.0532742	0.957513	0.993458	0.781309	1.26618	982	cad	No
PLXC1	Plexin-C1	O60486	PLXNC1	-0.0883883	0.122186	-0.72339	0.46944	0.915405	0.722172	1.16564	982	cad	No
PPAC	Low molecular weight phosphotyrosine protein phosphatase	P24666	ACP1	-0.406398	0.134577	-3.01981	0.00252935	0.666045	0.508905	0.863787	982	cad	No
PPase	Inorganic pyrophosphatase	Q15181	PPA1	-0.251941	0.153348	-1.64293	0.100397	0.777291	0.563316	1.02164	982	cad	No
PPIB	Peptidyl-prolyl cis-trans isomerase B	P23284	PPIB	-0.00977081	0.139582	-0.0700006	0.944193	0.990277	0.734188	1.26576	982	cad	No
PPID	Peptidyl-prolyl cis-trans isomerase D	Q08752	PPID	-0.0143625	0.124882	-0.115009	0.908438	0.98574	0.776863	1.26779	982	cad	No
PPIE	Peptidyl-prolyl cis-trans isomerase E	Q9UNP9	PPIE	-0.149239	0.157117	-0.949859	0.342184	0.861363	0.630099	1.15971	982	cad	No
Prekallikrein	Plasma kallikrein	P03952	KLKB1	0.0804119	0.137936	0.582963	0.559918	1.08373	0.852094	1.4522	982	cad	No
PRKACA	cAMP-dependent protein kinase catalytic subunit alpha	P17612	PRKACA	-0.270016	0.123637	-2.18393	0.0289672	0.763368	0.60075	0.976324	982	cad	No
PRL	Prolactin	P01236	PRL	-0.16938	0.144748	-1.17017	0.241933	0.844188	0.625489	1.10452	982	cad	No
ProlactinReceptor	Prolactin receptor	P16471	PRLR	-0.117016	0.160338	-0.729809	0.465507	0.889571	0.619252	1.16245	982	cad	No
Properdin	Properdin	P27918	CFP	-0.0133051	0.136505	-0.0974693	0.922354	0.986783	0.757786	1.29513	982	cad	No
prostaticbindingprotein	Phosphatidylethanolamine-binding protein 1	P30086	PEBP1	-0.0093821	0.130497	-0.0718953	0.942685	0.990662	0.769943	1.28356	982	cad	No
ProteasenexinI	Glia-derived nexin	P07093	SERPINE2	0.0640138	0.131676	0.486146	0.626864	1.06611	0.79575	1.34314	982	cad	No
Proteinase3	Myeloblastin	P24158	PRTN3	0.123411	0.128308	0.961841	0.33613	1.13135	0.878825	1.45342	982	cad	No
ProteinC	Vitamin K-dependent protein C	P04070	PROC	-0.169779	0.115053	-1.47565	0.140037	0.843852	0.675631	1.0625	982	cad	No
Proteindisulfideisomerase	Protein disulfide-isomerase	P07237	P4HB	-0.0718074	0.141608	-0.507084	0.612096	0.93071	0.679971	1.18667	982	cad	No
ProteinS	Vitamin K-dependent protein S	P07225	PROS1	-0.160522	0.111891	-1.43463	0.151393	0.851699	0.686222	1.06653	982	cad	No
Prothrombin	Prothrombin	P00734	F2	-0.275851	0.11033	-2.50025	0.0124107	0.758926	0.611874	0.946552	982	cad	No
PSA	Prostate-specific antigen	P07288	KLK3	-0.128307	0.171511	-0.748099	0.454401	0.879583	0.620456	1.21256	982	cad	No
PSA1	Proteasome subunit alpha type-1	P25786	PSMA1	-0.0267451	0.134981	-0.19814	0.842936	0.973609	0.716025	1.21579	982	cad	No
PSA2	Proteasome subunit alpha type-2	P25787	PSMA2	0.297747	0.0844009	3.52777	0.000419073	1.34682	1.13057	1.59152	982	cad	No
PSA6	Proteasome subunit alpha type-6	P60900	PSMA6	-0.0684635	0.131468	-0.520762	0.602533	0.933828	0.72132	1.2075	982	cad	No
PSAACT	Alpha-1-antichymotrypsin complex	P01011	SERPINA3	-0.00571312	0.132568	-0.0430959	0.965625	0.994303	0.765124	1.2876	982	cad	No
PSD7	26S proteasome non-ATPase regulatory subunit 7	P51665	PSMD7	0.114232	0.108738	1.05052	0.293478	1.12101	0.881406	1.35786	982	cad	No
PSelectin	P-selectin	P16109	SELP	-0.104686	0.126323	-0.828714	0.407267	0.900607	0.705575	1.15888	982	cad	No
PSMA	Glutamate carboxypeptidase 2	Q04609	FOLH1	0.0368308	0.11328	0.325132	0.745082	1.03752	0.80825	1.27056	982	cad	No
PSME1	Proteasome activator complex subunit 1	Q06323	PSME1	-0.392788	0.157625	-2.49192	0.0127056	0.675172	0.489416	0.905427	982	cad	No
PSME3	Proteasome activator complex subunit 3	P61289	PSME3	-0.122699	0.155967	-0.786702	0.431456	0.88453	0.63049	1.1657	982	cad	No
pTEN	Phosphatidylinositol 3,4,5-trisphosphate 3-phosphatase and dual-specificity protein phosphatase PTEN	P60484	PTEN	0.0447982	0.117615	0.380888	0.703287	1.04582	0.813272	1.29569	982	cad	No
PTH	Parathyroid hormone	P01270	PTH	0.274917	0.10292	2.67117	0.00755872	1.31642	1.06047	1.59639	982	cad	No
PTHrP	Parathyroid hormone-related protein	P12272	PTHLH	-0.146412	0.148703	-0.984592	0.324825	0.863802	0.616711	1.09464	982	cad	No
PTK6	Protein-tyrosine kinase 6	Q13882	PTK6	0.0202515	0.133489	0.151709	0.879416	1.02046	0.753068	1.27851	982	cad	No
PTN	Pleiotrophin	P21246	PTN	0.0806544	0.143823	0.560791	0.57494	1.084	0.802821	1.41232	982	cad	No
PTP1B	Tyrosine-protein phosphatase non-receptor type 1	P18031	PTPN1	0.0117419	0.127468	0.0921166	0.926605	1.01181	0.780525	1.28622	982	cad	No
PTP1C	Tyrosine-protein phosphatase non-receptor type 6	P29350	PTPN6	-0.24146	0.125081	-1.93043	0.0535537	0.785481	0.613599	1.00293	982	cad	No
PYY	Peptide YY	P10082	PYY	0.0827813	0.122871	0.673726	0.500485	1.0863	0.847894	1.37058	982	cad	No
RabGDPdissociationinhibitorbeta	Rab GDP dissociation inhibitor beta	P50395	GDI2	-0.141687	0.130897	-1.08243	0.27906	0.867893	0.671172	1.12185	982	cad	No
RAC1	Ras-related C3 botulinum toxin substrate 1	P63000	RAC1	-0.178569	0.114513	-1.55937	0.118908	0.836467	0.67169	1.05502	982	cad	No
RAD51	DNA repair protein RAD51 homolog 1	Q06609	RAD51	0.0382375	0.116643	0.327817	0.74305	1.03898	0.789666	1.26462	982	cad	No
RAN	GTP-binding nuclear protein Ran	P62826	RAN	-0.149823	0.122522	-1.22283	0.221394	0.86086	0.677544	1.09654	982	cad	No
RANK	Tumor necrosis factor receptor superfamily member 11A	Q9Y6Q6	TNFRSF11A	-0.0911948	0.179526	-0.507974	0.611471	0.91284	0.599436	1.20374	982	cad	No
RANTES	C-C motif chemokine 5	P13501	CCL5	0.137378	0.127174	1.08023	0.280039	1.14726	0.897128	1.47804	982	cad	No
RAP	alpha-2-macroglobulin receptor-associated protein	P30533	LRPAP1	0.233489	0.109636	2.12968	0.0331979	1.263	1.00525	1.55197	982	cad	No
RASA1	Ras GTPase-activating protein 1	P20936	RASA1	0.0527361	0.120432	0.437892	0.661464	1.05415	0.812931	1.31095	982	cad	No
Rb	Retinoblastoma-associated protein	P06400	RB1	-0.0689217	0.13783	-0.500049	0.61704	0.9334	0.690014	1.1936	982	cad	No
RBM39	RNA-binding protein 39	Q14498	RBM39	0.0218079	0.112675	0.193547	0.846531	1.02205	0.793924	1.24931	982	cad	No
RBP	Retinol-binding protein 4	P02753	RBP4	-0.0385106	0.134028	-0.287333	0.773858	0.962221	0.721107	1.21982	982	cad	No
RELT	Tumor necrosis factor receptor superfamily member 19L	Q969Z4	RELT	0.0829719	0.133857	0.619853	0.535355	1.08651	0.835663	1.41311	982	cad	No
Renin	Renin	P00797	REN	0.384506	0.124524	3.0878	0.00201646	1.46889	1.15118	1.87757	982	cad	No
resistin	Resistin	Q9HD89	RETN	0.0210612	0.125901	0.167284	0.867147	1.02128	0.795121	1.30338	982	cad	No
RET	Proto-oncogene tyrosine-protein kinase receptor Ret	P07949	RET	-0.102063	0.147418	-0.692336	0.488727	0.902973	0.667271	1.18783	982	cad	No
RGMA	Repulsive guidance molecule A	Q96B86	RGMA	-0.0581001	0.126989	-0.457521	0.647297	0.943556	0.736	1.21118	982	cad	No
RGMB	RGM domain family member B	Q6NW40	RGMB	0.035924	0.128906	0.278685	0.780487	1.03658	0.799585	1.32442	982	cad	No
RGMC	Hemojuvelin	Q6ZVN8	HFE2	-0.06373	0.125771	-0.506714	0.612355	0.938258	0.733332	1.20188	982	cad	No
ROBO2	Roundabout homolog 2	Q9HCK4	ROBO2	0.287742	0.133553	2.15451	0.0312004	1.33341	1.02951	1.73921	982	cad	No
ROBO3	Roundabout homolog 3	Q96MS0	ROBO3	-0.0983668	0.149813	-0.656598	0.51144	0.906316	0.641882	1.15083	982	cad	No
ROR1	Tyrosine-protein kinase transmembrane receptor ROR1	Q01973	ROR1	-0.00680956	0.134528	-0.0506182	0.95963	0.993214	0.75216	1.2677	982	cad	No
RPS6KA3	Ribosomal protein S6 kinase alpha-3	P51812	RPS6KA3	-0.208333	0.145198	-1.43482	0.151338	0.811937	0.605714	1.06072	982	cad	No
RS3	40S ribosomal protein S3	P23396	RPS3	0.120995	0.114941	1.05267	0.292493	1.12862	0.873174	1.3808	982	cad	No
RS7	40S ribosomal protein S7	P62081	RPS7	-0.0119135	0.139021	-0.0856959	0.931708	0.988157	0.719955	1.24896	982	cad	No
RSKlikeproteinkinase	Ribosomal protein S6 kinase alpha-5	O75582	RPS6KA5	-0.142387	0.136798	-1.04085	0.297946	0.867286	0.657762	1.124	982	cad	No
RSPO2	R-spondin-2	Q6UXX9	RSPO2	-0.00888237	0.144017	-0.0616756	0.950821	0.991157	0.678064	1.24686	982	cad	No
RUXF	Small nuclear ribonucleoprotein F	P62306	SNRPF	-0.0385307	0.117429	-0.328118	0.742823	0.962202	0.740881	1.18756	982	cad	No
SAP	Serum amyloid P-component	P02743	APCS	-0.37815	0.142475	-2.65415	0.00795079	0.685128	0.515115	0.903973	982	cad	No
SARP2	Secreted frizzled-related protein 1	Q8N474	SFRP1	-0.0990496	0.127556	-0.776516	0.437444	0.905698	0.700298	1.15505	982	cad	No
SBDS	Ribosome maturation protein SBDS	Q9Y3A5	SBDS	-0.0430953	0.123595	-0.348681	0.727329	0.95782	0.756499	1.22894	982	cad	No
sCD163	Scavenger receptor cysteine-rich type 1 protein M130	Q86VB7	CD163	0.108759	0.132663	0.81981	0.412324	1.11489	0.856251	1.44074	982	cad	No
sCD4	T-cell surface glycoprotein CD4	P01730	CD4	0.00636863	0.117894	0.0540198	0.956919	1.00639	0.764564	1.2443	982	cad	No
SCFsR	Mast/stem cell growth factor receptor Kit	P10721	KIT	-0.197668	0.138715	-1.42499	0.15416	0.820642	0.625718	1.07948	982	cad	No
SCGFalpha	Stem cell growth factor-alpha	Q9Y240	CLEC11A	0.114612	0.131735	0.870019	0.38429	1.12144	0.865586	1.45144	982	cad	No
SCGFbeta	Stem Cell Growth Factor-beta	Q9Y240	CLEC11A	0.082749	0.127437	0.649333	0.516123	1.08627	0.842586	1.39002	982	cad	No
SDF1	Stromal cell-derived factor 1	P48061	CXCL12	0.221831	0.130497	1.6999	0.0891504	1.24836	0.967885	1.61605	982	cad	No
SE6L2	Seizure 6-like protein 2	Q6UXD5	SEZ6L2	-0.0161606	0.127298	-0.126951	0.898979	0.983969	0.761542	1.25433	982	cad	No
Secretin	Secretin	P09683	SCT	0.243008	0.101755	2.38818	0.0169322	1.27508	1.0252	1.54267	982	cad	No
Semaphorin3A	Semaphorin-3A	Q14563	SEMA3A	-0.459476	0.178996	-2.56696	0.0102594	0.631615	0.435652	0.873345	982	cad	No
Semaphorin3E	Semaphorin-3E	O15041	SEMA3E	-0.0231198	0.135764	-0.170294	0.864779	0.977145	0.748702	1.27353	982	cad	No
Semaphorin6A	Semaphorin-6A	Q9H2E6	SEMA6A	-0.112101	0.122199	-0.917369	0.35895	0.893954	0.703607	1.13652	982	cad	No
SEPR	Prolyl endopeptidase FAP	Q12884	FAP	-0.144997	0.120002	-1.20829	0.226937	0.865025	0.682642	1.09362	982	cad	No
sESelectin	E-selectin	P16581	SELE	-0.145153	0.130582	-1.11158	0.266317	0.86489	0.670244	1.12011	982	cad	No
SET	Protein SET	Q01105	SET	0.28247	0.119496	2.36383	0.0180869	1.3264	1.04054	1.67922	982	cad	No
sFRP3	Secreted frizzled-related protein 3	Q92765	FRZB	0.0461289	0.106021	0.435091	0.663497	1.04721	0.830498	1.28548	982	cad	No
SGTA	Small glutamine-rich tetratricopeptide repeat-containing protein alpha	O43765	SGTA	0.0563794	0.132448	0.425672	0.670347	1.058	0.813312	1.36718	982	cad	No
SH21A	SH2 domain-containing protein 1A	O60880	SH2D1A	0.0441151	0.127398	0.346277	0.729134	1.0451	0.80169	1.32184	982	cad	No
SHBG	Sex hormone-binding globulin	P04278	SHBG	-0.126494	0.156881	-0.806306	0.420066	0.881179	0.647517	1.19887	982	cad	No
SHC1	SHC-transforming protein 1	P29353	SHC1	-0.211901	0.122353	-1.73188	0.0832948	0.809044	0.638026	1.03196	982	cad	No
SHP2	Tyrosine-protein phosphatase non-receptor type 11	Q06124	PTPN11	-0.20032	0.129371	-1.54842	0.121522	0.818469	0.634777	1.05498	982	cad	No
Sialoadhesin	Sialoadhesin	Q9BZZ2	SIGLEC1	-0.0551354	0.154213	-0.357528	0.720697	0.946357	0.662689	1.21816	982	cad	No
sICAM1	Intercellular adhesion molecule 1	P05362	ICAM1	0.00583262	0.126026	0.0462812	0.963086	1.00585	0.787451	1.29209	982	cad	No
sICAM2	Intercellular adhesion molecule 2	P13598	ICAM2	-0.172551	0.16031	-1.07636	0.281765	0.841515	0.602896	1.11948	982	cad	No
sICAM3	Intercellular adhesion molecule 3	P32942	ICAM3	0.0204625	0.111159	0.184083	0.853948	1.02067	0.801101	1.25156	982	cad	No
sICAM5	Intercellular adhesion molecule 5	Q9UMF0	ICAM5	0.149917	0.136841	1.09556	0.273274	1.16174	0.889401	1.52178	982	cad	No
SIG14	Sialic acid-binding Ig-like lectin 14	Q08ET2	SIGLEC14	-0.0598149	0.112368	-0.532315	0.594508	0.941939	0.764206	1.19306	982	cad	No
Siglec3	Myeloid cell surface antigen CD33	P20138	CD33	0.0144612	0.129668	0.111525	0.9112	1.01457	0.792302	1.31911	982	cad	No
Siglec6	Sialic acid-binding Ig-like lectin 6	O43699	SIGLEC6	-0.139696	0.149984	-0.931405	0.351644	0.869623	0.624673	1.12741	982	cad	No
Siglec7	Sialic acid-binding Ig-like lectin 7	Q9Y286	SIGLEC7	0.0342257	0.133734	0.255924	0.79801	1.03482	0.782559	1.3179	982	cad	No
Siglec9	Sialic acid-binding Ig-like lectin 9	Q9Y336	SIGLEC9	-0.22359	0.122443	-1.82607	0.0678391	0.799643	0.629045	1.01811	982	cad	No
SIRT2	NAD-dependent protein deacetylase sirtuin-2	Q8IXJ6	SIRT2	0.298879	0.105997	2.81969	0.00480701	1.34835	1.07974	1.64516	982	cad	No
SKP1	S-phase kinase-associated protein 1	P63208	SKP1	0.238667	0.107355	2.22315	0.0262056	1.26956	1.02083	1.56417	982	cad	No
SLAF5	SLAM family member 5	Q9UIB8	CD84	-0.149301	0.133773	-1.11607	0.26439	0.86131	0.661542	1.11806	982	cad	No
SLAF6	SLAM family member 6	Q96DU3	SLAMF6	-0.104931	0.155051	-0.676751	0.498564	0.900387	0.647145	1.17921	982	cad	No
SLAF7	SLAM family member 7	Q9NQ25	SLAMF7	0.132757	0.156841	0.846444	0.397305	1.14197	0.855991	1.57829	982	cad	No
sLeptinR	Leptin receptor	P48357	LEPR	-0.01709	0.123778	-0.13807	0.890185	0.983055	0.782143	1.27579	982	cad	No
SLIK5	SLIT and NTRK-like protein 5	O94991	SLITRK5	0.118809	0.12904	0.920715	0.357199	1.12616	0.869344	1.43999	982	cad	No
SLPI	Antileukoproteinase	P03973	SLPI	0.0892672	0.118826	0.751241	0.452508	1.09337	0.858269	1.37174	982	cad	No
sLSelectin	L-Selectin	P14151	SELL	-0.065096	0.130302	-0.49958	0.617371	0.936977	0.725551	1.21017	982	cad	No
SMAC	Diablo homolog, mitochondrial	Q9NR28	DIABLO	-0.00702396	0.139528	-0.0503408	0.959851	0.993001	0.739264	1.27152	982	cad	No
SNAA	Alpha-soluble NSF attachment protein	P54920	NAPA	-0.170606	0.123023	-1.38678	0.165507	0.843153	0.664611	1.0776	982	cad	No
SOD	Superoxide dismutase [Cu-Zn]	P00441	SOD1	0.222102	0.123688	1.79566	0.0725486	1.2487	0.971768	1.57873	982	cad	No
Soggy1	Dickkopf-like protein 1	Q9UK85	DKKL1	-0.0370052	0.134381	-0.275376	0.783028	0.963671	0.713778	1.20718	982	cad	No
Somatostatin28	Somatostatin-28	P61278	SST	0.136477	0.125136	1.09063	0.275438	1.14623	0.889313	1.44684	982	cad	No
SonicHedgehog	Sonic hedgehog protein	Q15465	SHH	0.0890856	0.140079	0.635967	0.524798	1.09317	0.82506	1.425	982	cad	No
SORC2	VPS10 domain-containing receptor SorCS2	Q96PQ0	SORCS2	0.130741	0.11303	1.15669	0.247398	1.13967	0.899783	1.40778	982	cad	No
Sortingnexin4	Sorting nexin-4	O95219	SNX4	-0.185975	0.115657	-1.608	0.107836	0.830294	0.665672	1.05111	982	cad	No
SPARCL1	SPARC-like protein 1	Q14515	SPARCL1	-0.0872629	0.13319	-0.655179	0.512353	0.916436	0.705107	1.18922	982	cad	No
SPD	Pulmonary surfactant-associated protein D	P35247	SFTPD	0.0192759	0.127571	0.1511	0.879897	1.01946	0.790786	1.30443	982	cad	No
Sphingosinekinase1	Sphingosine kinase 1	Q9NYA1	SPHK1	-0.17809	0.107137	-1.66226	0.0964598	0.836867	0.682538	1.04402	982	cad	No
SPHK2	Sphingosine kinase 2	Q9NRA0	SPHK2	-0.194016	0.173346	-1.11925	0.263035	0.823644	0.559882	1.10898	982	cad	No
SPINT2	Kunitz-type protease inhibitor 2	O43291	SPINT2	-0.0330899	0.129843	-0.254845	0.798843	0.967452	0.749534	1.24716	982	cad	No
Spondin1	Spondin-1	Q9HCB6	SPON1	0.0778541	0.120853	0.644202	0.519444	1.08096	0.848084	1.37093	982	cad	No
SPTA2	Spectrin alpha chain, non-erythrocytic 1	Q13813	SPTAN1	0.104271	0.122648	0.850166	0.395233	1.1099	0.851398	1.38323	982	cad	No
sRAGE	Advanced glycosylation end product-specific receptor, soluble	Q15109	AGER	0.433808	0.138362	3.1353	0.0017168	1.54312	1.17806	2.02906	982	cad	No
sRANKL	Tumor necrosis factor ligand superfamily member 11	O14788	TNFSF11	-0.361616	0.181514	-1.99222	0.0463474	0.69655	0.463494	0.948696	982	cad	No
SRCN1	Proto-oncogene tyrosine-protein kinase Src	P12931	SRC	-0.210098	0.1032	-2.03584	0.0417668	0.810505	0.666061	1.00381	982	cad	No
SRECI	Scavenger receptor class F member 1	Q14162	SCARF1	-0.159594	0.127232	-1.25435	0.209714	0.85249	0.662424	1.09177	982	cad	No
SRECII	Scavenger receptor class F member 2	Q96GP6	SCARF2	-0.171308	0.154885	-1.10603	0.268712	0.842562	0.600917	1.10901	982	cad	No
SSRP1	FACT complex subunit SSRP1	Q08945	SSRP1	-0.182483	0.152179	-1.19913	0.230476	0.833199	0.59541	1.08831	982	cad	No
ST4S6	Carbohydrate sulfotransferase 15	Q7LFX5	CHST15	0.0374762	0.135016	0.277568	0.781344	1.03819	0.79774	1.35342	982	cad	No
STAB2	Stabilin-2	Q8WWQ8	STAB2	0.118033	0.118365	0.997193	0.318671	1.12528	0.854398	1.37538	982	cad	No
Stanniocalcin1	Stanniocalcin-1	P52823	STC1	0.0798942	0.139818	0.571417	0.567717	1.08317	0.821592	1.42238	982	cad	No
sTie1	Tyrosine-protein kinase receptor Tie-1, soluble	P35590	TIE1	-0.0288886	0.124886	-0.23132	0.817066	0.971525	0.760495	1.24228	982	cad	No
sTie2	Angiopoietin-1 receptor, soluble	Q02763	TEK	-0.161811	0.130659	-1.23842	0.215561	0.850602	0.657234	1.09703	982	cad	No
STK16	Serine/threonine-protein kinase 16	O75716	STK16	0.0870213	0.0960646	0.905862	0.365009	1.09092	0.895209	1.3197	982	cad	No
STRATIFIN	14-3-3 protein sigma	P31947	SFN	-0.0606194	0.139008	-0.436085	0.662775	0.941181	0.698845	1.20767	982	cad	No
Stressinducedphosphoprotein1	Stress-induced-phosphoprotein 1	P31948	STIP1	-0.210373	0.129334	-1.62659	0.103824	0.810282	0.627788	1.04314	982	cad	No
STX1a	Syntaxin-1A	Q16623	STX1A	0.0809222	0.120905	0.669302	0.503303	1.08429	0.826134	1.33798	982	cad	No
suPAR	Urokinase plasminogen activator surface receptor	Q03405	PLAUR	0.180043	0.107015	1.68241	0.0924887	1.19727	0.958893	1.47335	982	cad	No
Survivin	Baculoviral IAP repeat-containing protein 5	O15392	BIRC5	0.151509	0.0869462	1.74256	0.0814109	1.16359	0.953136	1.39205	982	cad	No
TACI	Tumor necrosis factor receptor superfamily member 13B	O14836	TNFRSF13B	-0.093366	0.169256	-0.551626	0.581205	0.91086	0.598056	1.18078	982	cad	No
TAFI	Carboxypeptidase B2	Q96IY4	CPB2	-0.147618	0.122879	-1.20133	0.229624	0.862761	0.679804	1.10237	982	cad	No
TAJ	Tumor necrosis factor receptor superfamily member 19	Q9NS68	TNFRSF19	-0.00611498	0.138622	-0.0441125	0.964815	0.993904	0.735556	1.26657	982	cad	No
TAK1TAB1	Mitogen-activated protein kinase kinase kinase 7:TGF-beta-activated kinase 1 and MAP3K7-binding protein 1 fusion	O43318 Q15750	MAP3K7 TAB1	-0.413886	0.178795	-2.31486	0.0206208	0.661077	0.462237	0.92729	982	cad	No
TARC	C-C motif chemokine 17	Q92583	CCL17	-0.0910196	0.131902	-0.690053	0.490161	0.913	0.695874	1.1678	982	cad	No
tau	Microtubule-associated protein tau	P10636	MAPT	0.0238396	0.110059	0.216607	0.828515	1.02413	0.803347	1.24742	982	cad	No
TBK1	Serine/threonine-protein kinase TBK1	Q9UHD2	TBK1	0.222149	0.0973531	2.28189	0.0224956	1.24876	1.0208	1.50095	982	cad	No
TBP	TATA-box-binding protein	P20226	TBP	-0.302643	0.210238	-1.43952	0.150003	0.738863	0.449556	1.01826	982	cad	No
TCCR	Interleukin-27 receptor subunit alpha	Q6UWB1	IL27RA	-0.0766614	0.14877	-0.515302	0.606342	0.926203	0.680868	1.20509	982	cad	No
TCPTP	Tyrosine-protein phosphatase non-receptor type 2	P17706	PTPN2	0.0786582	0.101448	0.775353	0.438131	1.08183	0.865277	1.3046	982	cad	No
TCTP	Translationally-controlled tumor protein	P13693	TPT1	-0.186499	0.122829	-1.51837	0.128921	0.829859	0.65419	1.06012	982	cad	No
TEC	Tyrosine-protein kinase Tec	P42680	TEC	-0.127683	0.133387	-0.95724	0.338446	0.880132	0.677555	1.14326	982	cad	No
TECK	C-C motif chemokine 25	O15444	CCL25	0.122505	0.130243	0.940595	0.346913	1.13033	0.87418	1.45758	982	cad	No
Tenascin	Tenascin	P24821	TNC	0.211416	0.127786	1.65444	0.0980372	1.23543	0.961392	1.58849	982	cad	No
Testican1	Testican-1	Q08629	SPOCK1	-0.24283	0.152332	-1.59409	0.110917	0.784405	0.574367	1.0373	982	cad	No
Testican2	Testican-2	Q92563	SPOCK2	0.250915	0.120884	2.07566	0.037925	1.2852	1.01356	1.62696	982	cad	No
TF	Tissue Factor	P13726	F3	-0.0317461	0.141878	-0.223756	0.822947	0.968753	0.718327	1.25066	982	cad	No
TFF3	Trefoil factor 3	Q07654	TFF3	-0.00222236	0.148484	-0.014967	0.988059	0.99778	0.728728	1.30418	982	cad	No
TFPI	Tissue factor pathway inhibitor	P10646	TFPI	0.0961928	0.13447	0.715349	0.474393	1.10097	0.847434	1.43686	982	cad	No
TGFb1	Transforming growth factor beta-1	P01137	TGFB1	-0.0255552	0.11431	-0.223561	0.823099	0.974769	0.760414	1.20231	982	cad	No
TGFb2	Transforming growth factor beta-2	P61812	TGFB2	0.0923445	0.120642	0.765441	0.444009	1.09674	0.840262	1.3597	982	cad	No
TGFb3	Transforming growth factor beta-3	P10600	TGFB3	-0.018366	0.134288	-0.136766	0.891216	0.981802	0.727178	1.23746	982	cad	No
TGFbRII	TGF-beta receptor type-2	P37173	TGFBR2	-0.125875	0.150517	-0.83628	0.402997	0.881725	0.634386	1.14907	982	cad	No
TGFbRIII	Transforming growth factor beta receptor type 3	Q03167	TGFBR3	-0.306639	0.131776	-2.32697	0.019967	0.735916	0.567077	0.951674	982	cad	No
TGM3	Protein-glutamine gamma-glutamyltransferase E	Q08188	TGM3	-0.0208021	0.124713	-0.166801	0.867527	0.979413	0.758485	1.23956	982	cad	No
Thrombin	Thrombin	P00734	F2	-0.0604527	0.145775	-0.414698	0.678363	0.941338	0.682643	1.20468	982	cad	No
ThrombopoietinReceptor	Thrombopoietin Receptor	P40238	MPL	0.125822	0.113993	1.10377	0.269693	1.13408	0.891769	1.40526	982	cad	No
Thrombospondin1	Thrombospondin-1	P07996	THBS1	0.115656	0.125345	0.922696	0.356166	1.12261	0.875162	1.43133	982	cad	No
Thymidinekinase	Thymidine kinase, cytosolic	P04183	TK1	-0.0555104	0.114749	-0.483754	0.628561	0.946002	0.711773	1.14897	982	cad	No
Thyroglobulin	Thyroglobulin	P01266	TG	0.153612	0.0984728	1.55994	0.118774	1.16604	0.9519	1.40924	982	cad	No
ThyroxineBindingGlobulin	Thyroxine-binding globulin	P05543	SERPINA7	-0.219638	0.132757	-1.65443	0.0980398	0.80281	0.618418	1.04167	982	cad	No
TIG2	Retinoic acid receptor responder protein 2	Q99969	RARRES2	0.118558	0.136468	0.868761	0.384978	1.12587	0.860585	1.47138	982	cad	No
TIMD3	Hepatitis A virus cellular receptor 2	Q8TDQ0	HAVCR2	0.0573241	0.134043	0.427655	0.668902	1.059	0.823171	1.38332	982	cad	No
TIMP1	Metalloproteinase inhibitor 1	P01033	TIMP1	0.0704756	0.123166	0.572202	0.567185	1.07302	0.822495	1.33495	982	cad	No
TIMP2	Metalloproteinase inhibitor 2	P16035	TIMP2	0.144745	0.125365	1.1546	0.248256	1.15575	0.898847	1.4717	982	cad	No
TIMP3	Metalloproteinase inhibitor 3	P35625	TIMP3	0.129881	0.130085	0.998431	0.31807	1.13869	0.878459	1.4646	982	cad	No
TLR2	Toll-like receptor 2	O60603	TLR2	-0.00640405	0.144591	-0.0442909	0.964673	0.993616	0.722133	1.26953	982	cad	No
TLR4MD2complex	Toll-like receptor 4:Lymphocyte antigen 96 complex	O00206 Q9Y6Y9	TLR4 LY96	-0.180345	0.130259	-1.38452	0.166201	0.834982	0.646947	1.07801	982	cad	No
TMA	Thyroid peroxidase	P07202	TPO	0.061832	0.126511	0.488747	0.625021	1.06378	0.797034	1.3154	982	cad	No
TNFa	Tumor necrosis factor	P01375	TNF	0.178814	0.102447	1.74543	0.0809097	1.1958	0.965726	1.45077	982	cad	No
TNFb	Lymphotoxin-alpha	P01374	LTA	0.0901923	0.125391	0.719287	0.471964	1.09438	0.823132	1.36289	982	cad	No
TNFSF15	Tumor necrosis factor ligand superfamily member 15	O95150	TNFSF15	0.0232598	0.13506	0.172219	0.863266	1.02353	0.765809	1.30686	982	cad	No
TNFSF18	Tumor necrosis factor ligand superfamily member 18	Q9UNG2	TNFSF18	0.0823861	0.102508	0.803705	0.421567	1.08587	0.863278	1.30379	982	cad	No
TNFsRI	Tumor necrosis factor receptor superfamily member 1A	P19438	TNFRSF1A	0.00314225	0.129521	0.0242606	0.980645	1.00315	0.771845	1.28186	982	cad	No
TNFsRII	Tumor necrosis factor receptor superfamily member 1B	P20333	TNFRSF1B	-0.0665162	0.127911	-0.520018	0.603051	0.935648	0.716784	1.17984	982	cad	No
TNR4	Tumor necrosis factor receptor superfamily member 4	P43489	TNFRSF4	0.158313	0.111431	1.42072	0.155398	1.17153	0.90862	1.43002	982	cad	No
TopoisomeraseI	DNA topoisomerase 1	P11387	TOP1	0.00956113	0.123902	0.0771672	0.938491	1.00961	0.76692	1.25504	982	cad	No
tPA	Tissue-type plasminogen activator	P00750	PLAT	0.186381	0.130635	1.42673	0.153657	1.20488	0.922618	1.56453	982	cad	No
TPSB2	Tryptase beta-2	P20231	TPSB2	-0.0257266	0.130136	-0.197691	0.843287	0.974602	0.757161	1.26272	982	cad	No
TPSG1	Tryptase gamma	Q9NRR2	TPSG1	0.0657877	0.11677	0.563397	0.573165	1.068	0.828662	1.31429	982	cad	No
TRAILR1	Tumor necrosis factor receptor superfamily member 10A	O00220	TNFRSF10A	-0.0170558	0.127907	-0.133345	0.893921	0.983089	0.747458	1.23829	982	cad	No
transcriptionfactorMLR1isoformCRA_b	Ligand-dependent nuclear receptor corepressor-like protein	Q8N3X6	LCORL	0.311396	0.0905535	3.43881	0.000584278	1.36533	1.13466	1.62801	982	cad	No
Transferrin	Serotransferrin	P02787	TF	-0.160213	0.132711	-1.20724	0.227342	0.851962	0.658028	1.10824	982	cad	No
Transketolase	Transketolase	P29401	TKT	-0.176187	0.120017	-1.46801	0.1421	0.838461	0.664457	1.06538	982	cad	No
TrATPase	Tartrate-resistant acid phosphatase type 5	P13686	ACP5	-0.162763	0.135406	-1.20203	0.22935	0.849793	0.651658	1.10896	982	cad	No
Triosephosphateisomerase	Triosephosphate isomerase	P60174	TPI1	-0.16543	0.1239	-1.3352	0.181811	0.847529	0.665697	1.08326	982	cad	No
TrkA	High affinity nerve growth factor receptor	P04629	NTRK1	-0.0827047	0.149797	-0.552113	0.580871	0.920623	0.662623	1.19402	982	cad	No
TrkB	BDNF/NT-3 growth factors receptor	Q16620	NTRK2	-0.034776	0.131449	-0.264559	0.791349	0.965822	0.739273	1.24083	982	cad	No
Tropomyosin1alphachain	Tropomyosin alpha-1 chain	P09493	TPM1	-0.114945	0.146417	-0.785053	0.432423	0.891415	0.639341	1.14665	982	cad	No
Tropomyosin2	Tropomyosin beta chain	P07951	TPM2	-0.0969264	0.143622	-0.674873	0.499756	0.907623	0.674784	1.17705	982	cad	No
TroponinI	Troponin I, cardiac muscle	P19429	TNNI3	-0.0224298	0.144982	-0.154708	0.877052	0.97782	0.710026	1.25096	982	cad	No
TroponinIskeletalfasttwitch	Troponin I, fast skeletal muscle	P48788	TNNI2	0.0536429	0.129061	0.415641	0.677673	1.05511	0.809867	1.34462	982	cad	No
TRY3	Trypsin-3	P35030	PRSS3	0.146444	0.110365	1.3269	0.184541	1.15771	0.909368	1.41419	982	cad	No
Trypsin	Trypsin-1	P07477	PRSS1	0.336099	0.12801	2.62557	0.00865048	1.39948	1.08906	1.79977	982	cad	No
Trypsin2	Trypsin-2	P07478	PRSS2	0.291372	0.123708	2.35532	0.0185069	1.33826	1.05059	1.70849	982	cad	No
TS	Thymidylate synthase	P04818	TYMS	0.0311581	0.13961	0.223179	0.823396	1.03165	0.763818	1.32588	982	cad	No
TSG6	Tumor necrosis factor-inducible gene 6 protein	P98066	TNFAIP6	-0.0279643	0.139062	-0.201092	0.840627	0.972423	0.73689	1.27114	982	cad	No
TSH	Thyroid Stimulating Hormone	P01215 P01222	CGA TSHB	0.103402	0.126927	0.814655	0.41527	1.10894	0.863962	1.42116	982	cad	No
TSLP	Thymic stromal lymphopoietin	Q969D9	TSLP	0.102829	0.11357	0.905421	0.365242	1.1083	0.857787	1.35261	982	cad	No
TSLPR	Cytokine receptor-like factor 2	Q9HC73	CRLF2	0.0287629	0.119069	0.241564	0.809118	1.02918	0.780985	1.26276	982	cad	No
TSP2	Thrombospondin-2	P35442	THBS2	0.0266674	0.134107	0.198852	0.842379	1.02703	0.783902	1.32599	982	cad	No
TSP4	Thrombospondin-4	P35443	THBS4	0.0936772	0.134068	0.69873	0.484721	1.09821	0.838794	1.41994	982	cad	No
TWEAK	Tumor necrosis factor ligand superfamily member 12	O43508	TNFSF12	0.0354518	0.104568	0.339031	0.734586	1.03609	0.815439	1.25602	982	cad	No
TWEAKR	Tumor necrosis factor receptor superfamily member 12A	Q9NP84	TNFRSF12A	0.0807002	0.110307	0.731597	0.464415	1.08405	0.846616	1.31947	982	cad	No
TXD12	Thioredoxin domain-containing protein 12	O95881	TXNDC12	0.22965	0.14264	1.60999	0.107399	1.25816	0.953833	1.66951	982	cad	No
TYK2	Non-receptor tyrosine-protein kinase TYK2	P29597	TYK2	-0.0859415	0.143504	-0.598879	0.549253	0.917648	0.68496	1.19992	982	cad	No
UB2L3	Ubiquitin-conjugating enzyme E2 L3	P68036	UBE2L3	-0.0221157	0.118469	-0.186679	0.851912	0.978127	0.767349	1.22062	982	cad	No
UBC9	SUMO-conjugating enzyme UBC9	P63279	UBE2I	-0.00276573	0.125971	-0.0219553	0.982484	0.997238	0.771504	1.262	982	cad	No
UBE2N	Ubiquitin-conjugating enzyme E2 N	P61088	UBE2N	-0.130879	0.1275	-1.0265	0.304654	0.877324	0.684239	1.12855	982	cad	No
Ubiquitin	Ubiquitin	P62979	RPS27A	0.0784798	0.102438	0.766119	0.443606	1.08164	0.866687	1.30419	982	cad	No
Ubiquitin1	Ubiquitin+1, truncated mutation for UbB	P62979	RPS27A	0.0457406	0.130486	0.350541	0.725933	1.0468	0.807593	1.34702	982	cad	No
UFC1	Ubiquitin-fold modifier-conjugating enzyme 1	Q9Y3C8	UFC1	-0.213031	0.123854	-1.72002	0.0854292	0.808131	0.63493	1.03344	982	cad	No
UFM1	Ubiquitin-fold modifier 1	P61960	UFM1	-0.199261	0.145076	-1.3735	0.169597	0.819336	0.61604	1.08695	982	cad	No
ULBP1	NKG2D ligand 1	Q9BZM6	ULBP1	-0.15867	0.164469	-0.964745	0.334672	0.853278	0.601443	1.14612	982	cad	No
ULBP2	NKG2D ligand 2	Q9BZM5	ULBP2	-0.270639	0.181585	-1.49042	0.136113	0.762892	0.514078	1.04129	982	cad	No
ULBP3	NKG2D ligand 3	Q9BZM4	ULBP3	-0.146382	0.170642	-0.857833	0.390984	0.863827	0.595826	1.15481	982	cad	No
UNC5H3	Netrin receptor UNC5C	O95185	UNC5C	-0.0268001	0.131385	-0.203981	0.838368	0.973556	0.743354	1.24202	982	cad	No
UNC5H4	Netrin receptor UNC5D	Q6UXZ4	UNC5D	-0.0468734	0.14239	-0.32919	0.742012	0.954208	0.721893	1.2629	982	cad	No
URB	Coiled-coil domain-containing protein 80	Q76M96	CCDC80	0.000617078	0.141877	0.00434939	0.99653	1.00062	0.756851	1.32079	982	cad	No
VasoactiveIntestinalPeptide	Vasoactive Intestinal Peptide	P01282	VIP	-0.0105045	0.126345	-0.0831411	0.933739	0.98955	0.747779	1.23981	982	cad	No
VCAM1	Vascular cell adhesion protein 1	P19320	VCAM1	0.0388919	0.131318	0.296165	0.767104	1.03966	0.802989	1.34467	982	cad	No
VEGF	Vascular endothelial growth factor A	P15692	VEGFA	-0.00350689	0.134317	-0.0261091	0.97917	0.996499	0.748831	1.27112	982	cad	No
VEGF121	Vascular endothelial growth factor A, isoform 121	P15692	VEGFA	-0.211012	0.164246	-1.28473	0.198886	0.809765	0.571905	1.08477	982	cad	No
VEGFC	Vascular endothelial growth factor C	P49767	VEGFC	0.0368391	0.119022	0.309516	0.756929	1.03753	0.810039	1.29713	982	cad	No
VEGFsR2	Vascular endothelial growth factor receptor 2	P35968	KDR	-0.306708	0.131295	-2.33601	0.0194907	0.735866	0.567643	0.95094	982	cad	No
VEGFsR3	Vascular endothelial growth factor receptor 3	P35916	FLT4	-0.0700788	0.125883	-0.556697	0.577735	0.93232	0.72957	1.1963	982	cad	No
WFKN1	WAP, kazal, immunoglobulin, kunitz and NTR domain-containing protein 1	Q96NZ8	WFIKKN1	-0.00350521	0.130015	-0.0269601	0.978492	0.996501	0.769553	1.28103	982	cad	No
WFKN2	WAP, Kazal, immunoglobulin, Kunitz and NTR domain-containing protein 2	Q8TEU8	WFIKKN2	-0.0330715	0.135257	-0.244508	0.806837	0.967469	0.742076	1.26245	982	cad	No
WIF1	Wnt inhibitory factor 1	Q9Y5W5	WIF1	-0.0508859	0.147344	-0.345355	0.729828	0.950387	0.70063	1.23637	982	cad	No
WISP1	WNT1-inducible-signaling pathway protein 1	O95388	WISP1	-0.188737	0.13956	-1.35237	0.176257	0.828004	0.624188	1.07399	982	cad	No
WNT7A	Protein Wnt-7a	O00755	WNT7A	-0.0276204	0.16238	-0.170097	0.864934	0.972758	0.668458	1.26088	982	cad	No
X.14032003	14-3-3 protein family	P31946, P62258, P61981, Q04917, P27348, P63104, P31947	YWHAB,YWHAE,YWHAG,YWHAH,YWHAQ,YWHAZ,SFN	-0.19084	0.116512	-1.63794	0.101435	0.826265	0.661188	1.04682	982	cad	No
X.17betaHSD1	Estradiol 17-beta-dehydrogenase 1	P14061	HSD17B1	0.0692159	0.0887483	0.779912	0.435442	1.07167	0.88334	1.27535	982	cad	No
X.3HIDH	3-hydroxyisobutyrate dehydrogenase, mitochondrial	P31937	HIBADH	0.00597913	0.12219	0.0489331	0.960973	1.006	0.769976	1.24658	982	cad	No
X.40SribosomalproteinSA	40S ribosomal protein SA	P08865	RPSA	-0.18839	0.164002	-1.14871	0.250678	0.828292	0.580896	1.10197	982	cad	No
X.41BB	Tumor necrosis factor receptor superfamily member 9	Q07011	TNFRSF9	0.0204885	0.120947	0.169401	0.865482	1.0207	0.76791	1.25742	982	cad	No
X.41BBligand	Tumor necrosis factor ligand superfamily member 9	P41273	TNFSF9	0.133841	0.0910071	1.47067	0.141381	1.14321	0.934745	1.35893	982	cad	No
X.4EBP2	Eukaryotic translation initiation factor 4E-binding protein 2	Q13542	EIF4EBP2	0.0224233	0.135243	0.1658	0.868314	1.02268	0.752468	1.28963	982	cad	No
X.6Ckine	C-C motif chemokine 21	O00585	CCL21	0.190153	0.118138	1.60958	0.107489	1.20943	0.957601	1.52291	982	cad	No
X.6Phosphogluconatedehydrogenase	6-phosphogluconate dehydrogenase, decarboxylating	P52209	PGD	-0.188532	0.117497	-1.60458	0.108587	0.828174	0.660141	1.04869	982	cad	No
X41	Protein 4.1	P11171	EPB41	-0.145824	0.134656	-1.08294	0.278835	0.86431	0.660527	1.11947	982	cad	No
XEDAR	Tumor necrosis factor receptor superfamily member 27	Q9HAV5	EDA2R	0.09515	0.131756	0.722166	0.470193	1.09982	0.821109	1.38213	982	cad	No
XPNPEP1	Xaa-Pro aminopeptidase 1	Q9NQW7	XPNPEP1	-0.265199	0.121311	-2.18611	0.0288074	0.767053	0.605296	0.975706	982	cad	No
XTP3A	dCTP pyrophosphatase 1	Q9H773	DCTPP1	0.268187	0.137052	1.95683	0.0503678	1.30759	1.00261	1.71506	982	cad	No
YES	Tyrosine-protein kinase Yes	P07947	YES1	0.0769958	0.0864748	0.890384	0.373259	1.08004	0.887917	1.28865	982	cad	No
ZAP70	Tyrosine-protein kinase ZAP-70	P43403	ZAP70	-0.0226293	0.14524	-0.155806	0.876186	0.977625	0.718093	1.24894	982	cad	No

## Sheet: ST_3
Supplementary table 3: Association between CIMT and proteins using a sex-age adjusted model KORA F4.
Protein	Protein Full Name	UniProt	Gene Symbol	Beta	SE	Test_statistic	Pvalue	N	outcome	Significant
a1Antichymotrypsin	Alpha-1-antichymotrypsin	P01011	SERPINA3	-0.00510919	0.00364252	-1.40265	0.16107	893	uca_imt_m	No
a1Antitrypsin	Alpha-1-antitrypsin	P01009	SERPINA1	-0.00725748	0.00374907	-1.93581	0.0532078	893	uca_imt_m	No
a2Antiplasmin	Alpha-2-antiplasmin	P08697	SERPINF2	0.00584416	0.00377163	1.54951	0.121616	893	uca_imt_m	No
a2HSGlycoprotein	Alpha-2-HS-glycoprotein	P02765	AHSG	0.00323328	0.00366526	0.882144	0.377938	893	uca_imt_m	No
a2Macroglobulin	Alpha-2-macroglobulin	P01023	A2M	-0.00251278	0.00395358	-0.635569	0.525221	893	uca_imt_m	No
ABL1	Tyrosine-protein kinase ABL1	P00519	ABL1	0.00542563	0.00373457	1.45281	0.146628	893	uca_imt_m	No
ABL2	Abelson tyrosine-protein kinase 2	P42684	ABL2	-0.00403323	0.00363451	-1.10971	0.267426	893	uca_imt_m	No
ACE2	Angiotensin-converting enzyme 2	Q9BYF1	ACE2	0.00410376	0.00358177	1.14574	0.252212	893	uca_imt_m	No
ACTH	Corticotropin	P01189	POMC	0.00766254	0.00355846	2.15333	0.031561	893	uca_imt_m	No
ActivatedProteinC	Activated Protein C	P04070	PROC	0.00616898	0.0037247	1.65623	0.0980277	893	uca_imt_m	No
ActivinA	Inhibin beta A chain	P08476	INHBA	-0.0015196	0.00370669	-0.40996	0.681934	893	uca_imt_m	No
ActivinAB	Inhibin beta A chain:Inhibin beta B chain heterodimer	P08476 P09529	INHBA INHBB	0.000333767	0.00383771	0.0869703	0.930715	893	uca_imt_m	No
ActivinRIB	Activin receptor type-1B	P36896	ACVR1B	0.00120956	0.00356912	0.338895	0.734769	893	uca_imt_m	No
ADAM12	Disintegrin and metalloproteinase domain-containing protein 12	O43184	ADAM12	0.0009737	0.00366542	0.265645	0.790574	893	uca_imt_m	No
ADAM9	Disintegrin and metalloproteinase domain-containing protein 9	Q13443	ADAM9	-0.00652716	0.00354515	-1.84115	0.0659322	893	uca_imt_m	No
ADAMTS4	A disintegrin and metalloproteinase with thrombospondin motifs 4	O75173	ADAMTS4	0.000204632	0.00376188	0.0543962	0.956632	893	uca_imt_m	No
ADAMTS5	A disintegrin and metalloproteinase with thrombospondin motifs 5	Q9UNA0	ADAMTS5	-0.00346302	0.00384672	-0.900252	0.36823	893	uca_imt_m	No
Adiponectin	Adiponectin	Q15848	ADIPOQ	-0.0137789	0.00405299	-3.39968	0.000704665	893	uca_imt_m	No
Afamin	Afamin	P43652	AFM	0.0080256	0.00363493	2.20791	0.0275053	893	uca_imt_m	No
AflatoxinB1aldehydereductase	Aflatoxin B1 aldehyde reductase member 2	O43488	AKR7A2	0.00241449	0.00379999	0.635394	0.525335	893	uca_imt_m	No
Aggrecan	Aggrecan core protein	P16112	ACAN	-0.00534795	0.00354127	-1.51018	0.131353	893	uca_imt_m	No
AGR2	Anterior gradient protein 2 homolog	O95994	AGR2	-0.00141462	0.00364034	-0.388595	0.697669	893	uca_imt_m	No
AIF1	Allograft inflammatory factor 1	P55008	AIF1	-0.00315363	0.00369025	-0.854583	0.393012	893	uca_imt_m	No
AIP	AH receptor-interacting protein	O00170	AIP	0.00673234	0.00371775	1.81087	0.0704989	893	uca_imt_m	No
AK1A1	Alcohol dehydrogenase [NADP(+)]	P14550	AKR1A1	0.00217968	0.00363319	0.599938	0.548701	893	uca_imt_m	No
ALCAM	CD166 antigen	Q13740	ALCAM	0.00224476	0.00382914	0.58623	0.55787	893	uca_imt_m	No
ALK1	Serine/threonine-protein kinase receptor R3	P37023	ACVRL1	-0.00333587	0.00369781	-0.902122	0.367236	893	uca_imt_m	No
ALT	Alanine aminotransferase 1	P24298	GPT	0.00606388	0.00369322	1.6419	0.100965	893	uca_imt_m	No
Aminoacylase1	Aminoacylase-1	Q03154	ACY1	0.0124201	0.00393559	3.15584	0.00165426	893	uca_imt_m	No
AMNLS	Protein amnionless	Q9BXJ7	AMN	0.00263459	0.00365528	0.720763	0.471245	893	uca_imt_m	No
AMPKa1b1g1	AMP Kinase (alpha1beta1gamma1)	Q13131 Q9Y478 P54619	PRKAA1 PRKAB1 PRKAG1	-0.000674818	0.00392594	-0.171887	0.863565	893	uca_imt_m	No
AMPKa2b2g1	AMP Kinase (alpha2beta2gamma1)	P54646 O43741 P54619	PRKAA2 PRKAB2 PRKAG1	0.00394647	0.00391246	1.00869	0.313397	893	uca_imt_m	No
AMPM2	Methionine aminopeptidase 2	P50579	METAP2	0.00776328	0.00370613	2.09471	0.0364793	893	uca_imt_m	No
amyloidprecursorprotein	Amyloid beta A4 protein	P05067	APP	-0.00604099	0.00378442	-1.59628	0.110782	893	uca_imt_m	No
AN32B	Acidic leucine-rich nuclear phosphoprotein 32 family member B	Q92688	ANP32B	-0.000910368	0.00389532	-0.233708	0.815265	893	uca_imt_m	No
Angiogenin	Angiogenin	P03950	ANG	-0.00383957	0.00380502	-1.00908	0.313211	893	uca_imt_m	No
Angiopoietin1	Angiopoietin-1	Q15389	ANGPT1	-0.00533254	0.00371441	-1.43563	0.151458	893	uca_imt_m	No
Angiopoietin2	Angiopoietin-2	O15123	ANGPT2	-0.00161386	0.00367552	-0.439082	0.660709	893	uca_imt_m	No
Angiopoietin4	Angiopoietin-4	Q9Y264	ANGPT4	-0.000344559	0.00385285	-0.0894297	0.928761	893	uca_imt_m	No
Angiostatin	Angiostatin	P00747	PLG	0.0062701	0.00398412	1.57377	0.115896	893	uca_imt_m	No
Angiotensinogen	Angiotensinogen	P01019	AGT	-0.00228078	0.00379182	-0.6015	0.54766	893	uca_imt_m	No
ANGL3	Angiopoietin-related protein 3	Q9Y5C1	ANGPTL3	-0.00324531	0.00505354	-0.642185	0.520918	893	uca_imt_m	No
annexinI	Annexin A1	P04083	ANXA1	-0.00180631	0.003664	-0.492989	0.622142	893	uca_imt_m	No
annexinII	Annexin A2	P07355	ANXA2	-0.00340594	0.00370482	-0.919327	0.358174	893	uca_imt_m	No
annexinVI	Annexin A6	P08133	ANXA6	-0.00419508	0.00378715	-1.10771	0.268285	893	uca_imt_m	No
ANP	Atrial natriuretic factor	P01160	NPPA	0.00762973	0.003633	2.10012	0.0359998	893	uca_imt_m	No
AntithrombinIII	Antithrombin-III	P01008	SERPINC1	-0.0102649	0.00375097	-2.7366	0.00633153	893	uca_imt_m	No
ApoB	Apolipoprotein B	P04114	APOB	0.00625371	0.00363847	1.71877	0.086004	893	uca_imt_m	No
ApoD	Apolipoprotein D	P05090	APOD	0.00776519	0.00358185	2.16793	0.030429	893	uca_imt_m	No
ApoE2	Apolipoprotein E (isoform E2)	P02649	APOE	0.00753508	0.00382548	1.96971	0.0491818	893	uca_imt_m	No
ApoE3	Apolipoprotein E (isoform E3)	P02649	APOE	0.00897245	0.00380551	2.35775	0.0186016	893	uca_imt_m	No
ApoE4	Apolipoprotein E (isoform E4)	P02649	APOE	0.00916527	0.00381455	2.40271	0.016478	893	uca_imt_m	No
AREG	Amphiregulin	P15514	AREG	0.00219982	0.00377689	0.582441	0.560417	893	uca_imt_m	No
ARGI1	Arginase-1	P05089	ARG1	-0.000813555	0.00354354	-0.229588	0.818465	893	uca_imt_m	No
ARI3A	AT-rich interactive domain-containing protein 3A	Q99856	ARID3A	-0.00297536	0.00379638	-0.783737	0.433403	893	uca_imt_m	No
ARMEL	Cerebral dopamine neurotrophic factor	Q49AH0	CDNF	-0.00478803	0.00407165	-1.17594	0.239932	893	uca_imt_m	No
ARP19	cAMP-regulated phosphoprotein 19	P56211	ARPP19	0.00206424	0.00377581	0.546702	0.584721	893	uca_imt_m	No
ARSB	Arylsulfatase B	P15848	ARSB	0.00378929	0.00364915	1.0384	0.299365	893	uca_imt_m	No
ART	Agouti-related protein	O00253	AGRP	-0.00813681	0.00369592	-2.20157	0.0279521	893	uca_imt_m	No
Artemin	Artemin	Q5T4W7	ARTN	-0.00201208	0.00376877	-0.533882	0.593557	893	uca_imt_m	No
ARTS1	Endoplasmic reticulum aminopeptidase 1	Q9NZ08	ERAP1	0.00479702	0.00364917	1.31455	0.189	893	uca_imt_m	No
ArylsulfataseA	Arylsulfatase A	P15289	ARSA	-0.00201871	0.00403685	-0.50007	0.617149	893	uca_imt_m	No
ASAH2	Neutral ceramidase	Q9NR71	ASAH2	0.00443313	0.00364988	1.21459	0.224844	893	uca_imt_m	No
ASAHL	N-acylethanolamine-hydrolyzing acid amidase	Q02083	NAAA	-0.00243841	0.00370463	-0.658206	0.510576	893	uca_imt_m	No
ASGR1	Asialoglycoprotein receptor 1	P07306	ASGR1	-0.00336564	0.00356748	-0.943422	0.345721	893	uca_imt_m	No
ASM3A	Acid sphingomyelinase-like phosphodiesterase 3a	Q92484	SMPDL3A	0.00420494	0.00355592	1.18252	0.237316	893	uca_imt_m	No
ATPsynthasebetachain	ATP synthase subunit beta, mitochondrial	P06576	ATP5B	0.00251479	0.00370246	0.679221	0.497175	893	uca_imt_m	No
ATS1	A disintegrin and metalloproteinase with thrombospondin motifs 1	Q9UHI8	ADAMTS1	-0.00745315	0.00386785	-1.92695	0.0543041	893	uca_imt_m	No
ATS13	A disintegrin and metalloproteinase with thrombospondin motifs 13	Q76LX8	ADAMTS13	0.0028797	0.00366524	0.785679	0.432265	893	uca_imt_m	No
ATS15	A disintegrin and metalloproteinase with thrombospondin motifs 15	Q8TE58	ADAMTS15	0.00645449	0.00360366	1.79109	0.0736186	893	uca_imt_m	No
AURKB	Aurora kinase B	Q96GD4	AURKB	0.00422619	0.0038284	1.1039	0.269933	893	uca_imt_m	No
AurorakinaseA	Aurora kinase A	O14965	AURKA	0.00817182	0.00352942	2.31534	0.0208209	893	uca_imt_m	No
Azurocidin	Azurocidin	P20160	AZU1	-0.00104579	0.00368725	-0.283624	0.776765	893	uca_imt_m	No
b2Microglobulin	Beta-2-microglobulin	P61769	B2M	-0.00320262	0.00384576	-0.832765	0.405201	893	uca_imt_m	No
B7	T-lymphocyte activation antigen CD80	P33681	CD80	-0.00525767	0.00409829	-1.28289	0.199863	893	uca_imt_m	No
B72	T-lymphocyte activation antigen CD86	P42081	CD86	-0.00751082	0.00373557	-2.01062	0.0446669	893	uca_imt_m	No
B7H1	Programmed cell death 1 ligand 1	Q9NZQ7	CD274	0.0036533	0.00366873	0.995794	0.319621	893	uca_imt_m	No
B7H2	ICOS ligand	O75144	ICOSLG	0.00209591	0.00366868	0.571298	0.567942	893	uca_imt_m	No
BAFF	Tumor necrosis factor ligand superfamily member 13B	Q9Y275	TNFSF13B	0.00230283	0.00370755	0.621119	0.53468	893	uca_imt_m	No
BAFFReceptor	Tumor necrosis factor receptor superfamily member 13C	Q96RJ3	TNFRSF13C	-0.00334591	0.00370842	-0.902248	0.36717	893	uca_imt_m	No
BARK1	beta-adrenergic receptor kinase 1	P25098	ADRBK1	0.00451953	0.00377796	1.19629	0.231903	893	uca_imt_m	No
BASI	Basigin	P35613	BSG	-0.00015361	0.00383187	-0.0400875	0.968032	893	uca_imt_m	No
BCAM	Basal Cell Adhesion Molecule	P50895	BCAM	-0.00199461	0.00370738	-0.538012	0.590703	893	uca_imt_m	No
BCAR3	Breast cancer anti-estrogen resistance protein 3	O75815	BCAR3	0.00529694	0.00382878	1.38346	0.166872	893	uca_imt_m	No
Bcl2	Apoptosis regulator Bcl-2	P10415	BCL2	0.00388823	0.00372298	1.04439	0.29659	893	uca_imt_m	No
BCL2like1protein	Bcl-2-like protein 1	Q07817	BCL2L1	0.00382658	0.00378881	1.00997	0.312785	893	uca_imt_m	No
BCMA	Tumor necrosis factor receptor superfamily member 17	Q02223	TNFRSF17	-0.00564684	0.00364316	-1.54998	0.121502	893	uca_imt_m	No
BDNF	Brain-derived neurotrophic factor	P23560	BDNF	-0.00406818	0.00376593	-1.08026	0.28032	893	uca_imt_m	No
bECGF	Fibroblast growth factor 1	P05230	FGF1	0.00393828	0.00356178	1.1057	0.269154	893	uca_imt_m	No
bEndorphin	Beta-endorphin	P01189	POMC	0.00305318	0.00369008	0.827404	0.40823	893	uca_imt_m	No
bFGF	Fibroblast growth factor 2	P09038	FGF2	0.000107792	0.00366774	0.0293892	0.976561	893	uca_imt_m	No
bFGFR	Fibroblast growth factor receptor 1	P11362	FGFR1	-0.00753575	0.0038026	-1.98173	0.0478167	893	uca_imt_m	No
BFL1	Bcl-2-related protein A1	Q16548	BCL2A1	-0.00112305	0.00361801	-0.310407	0.756324	893	uca_imt_m	No
BGH3	Transforming growth factor-beta-induced protein ig-h3	Q15582	TGFBI	-0.00207802	0.00398407	-0.521582	0.602091	893	uca_imt_m	No
BGN	Biglycan	P21810	BGN	-0.00350273	0.00374853	-0.934428	0.350337	893	uca_imt_m	No
BLC	C-X-C motif chemokine 13	O43927	CXCL13	-0.00480495	0.00376933	-1.27475	0.202731	893	uca_imt_m	No
BMP1	Bone morphogenetic protein 1	P13497	BMP1	0.010333	0.00388963	2.65656	0.00803575	893	uca_imt_m	No
BMP10	Bone morphogenetic protein 10	O95393	BMP10	-0.00188209	0.00364149	-0.516845	0.605393	893	uca_imt_m	No
BMP14	Growth/differentiation factor 5	P43026	GDF5	-0.00154595	0.00375663	-0.411526	0.680786	893	uca_imt_m	No
BMP6	Bone morphogenetic protein 6	P22004	BMP6	0.00180979	0.00382846	0.472719	0.63653	893	uca_imt_m	No
BMP7	Bone morphogenetic protein 7	P18075	BMP7	-0.00414652	0.00371341	-1.11663	0.264452	893	uca_imt_m	No
BMPER	BMP-binding endothelial regulator protein	Q8N8U9	BMPER	-0.00116398	0.00393127	-0.296083	0.767236	893	uca_imt_m	No
BMPR1A	Bone morphogenetic protein receptor type-1A	P36894	BMPR1A	-0.0023544	0.0036212	-0.650171	0.51575	893	uca_imt_m	No
BMPRII	Bone morphogenetic protein receptor type-2	Q13873	BMPR2	0.00427725	0.0038422	1.11323	0.265911	893	uca_imt_m	No
BMX	Cytoplasmic tyrosine-protein kinase BMX	P51813	BMX	0.000224894	0.00366218	0.0614097	0.951047	893	uca_imt_m	No
bNGF	beta-nerve growth factor	P01138	NGF	-0.00214923	0.0036929	-0.581991	0.56072	893	uca_imt_m	No
BNP32	Brain natriuretic peptide 32	P16860	NPPB	-0.00194574	0.00364372	-0.533998	0.593477	893	uca_imt_m	No
BOC	Brother of CDO	Q9BWV1	BOC	-0.00672294	0.00369512	-1.81941	0.0691849	893	uca_imt_m	No
BoneproteoglycanII	Decorin	P07585	DCN	-2.57167e-05	0.00370785	-0.00693573	0.994468	893	uca_imt_m	No
BPI	Bactericidal permeability-increasing protein	P17213	BPI	-0.00156857	0.00385729	-0.406652	0.684362	893	uca_imt_m	No
BRF1	Transcription factor IIIB 90 kDa subunit	Q92994	BRF1	0.00345788	0.00353703	0.977623	0.328527	893	uca_imt_m	No
BSP	Bone sialoprotein 2	P21815	IBSP	-0.00931349	0.00363985	-2.55875	0.0106694	893	uca_imt_m	No
BSSP4	Brain-specific serine protease 4	Q9GZN4	PRSS22	-0.00897655	0.00382625	-2.34604	0.0191927	893	uca_imt_m	No
BST1	ADP-ribosyl cyclase/cyclic ADP-ribose hydrolase 2	Q10588	BST1	0.000907079	0.00364683	0.248731	0.803626	893	uca_imt_m	No
BTK	Tyrosine-protein kinase BTK	Q06187	BTK	0.00431644	0.00386965	1.11546	0.264955	893	uca_imt_m	No
C1EsteraseInhibitor	Plasma protease C1 inhibitor	P05155	SERPING1	-0.00339217	0.00366917	-0.924504	0.355475	893	uca_imt_m	No
C1q	Complement C1q subcomponent	P02745 P02746 P02747	C1QA C1QB C1QC	-0.00275388	0.00366851	-0.75068	0.453044	893	uca_imt_m	No
C1QBP	Complement component 1 Q subcomponent-binding protein, mitochondrial	Q07021	C1QBP	-0.00070737	0.0036025	-0.196355	0.844377	893	uca_imt_m	No
C1r	Complement C1r subcomponent	P00736	C1R	0.00113141	0.00354076	0.31954	0.749392	893	uca_imt_m	No
C2	Complement C2	P06681	C2	-0.0009731	0.00465911	-0.208859	0.834606	893	uca_imt_m	No
C3	Complement C3	P01024	C3	0.0059575	0.00356728	1.67004	0.0952635	893	uca_imt_m	No
C34gp41HIVFragment	gp41 C34 peptide, HIV	Q70626	Human-virus	-0.00244812	0.00404007	-0.605959	0.544696	893	uca_imt_m	No
C3adesArg	C3a anaphylatoxin des Arginine	P01024	C3	0.000704855	0.00359233	0.196211	0.84449	893	uca_imt_m	No
C3b	Complement C3b	P01024	C3	0.00386627	0.00370665	1.04306	0.297202	893	uca_imt_m	No
C3d	Complement C3d fragment	P01024	C3	0.00102115	0.00358072	0.28518	0.775573	893	uca_imt_m	No
C4	Complement C4	P0C0L4, P0C0L5	C4A C4B	-0.00143039	0.00363178	-0.393854	0.693784	893	uca_imt_m	No
C4b	Complement C4b	P0C0L4 P0C0L5	C4A C4B	-0.000944505	0.00376935	-0.250575	0.802201	893	uca_imt_m	No
C5	Complement C5	P01031	C5	0.00636547	0.00360859	1.76398	0.0780794	893	uca_imt_m	No
C5a	C5a anaphylatoxin	P01031	C5	0.00707992	0.00372951	1.89835	0.0579732	893	uca_imt_m	No
C5b6Complex	Complement C5b-C6 complex	P01031,P13671	C5 C6	0.00596594	0.00363038	1.64334	0.100667	893	uca_imt_m	No
C6	Complement component C6	P13671	C6	-0.00522471	0.00377296	-1.38478	0.166468	893	uca_imt_m	No
C7	Complement component C7	P10643	C7	0.000278866	0.00374837	0.0743966	0.940712	893	uca_imt_m	No
C8	Complement component C8	P07357,P07358,P07360	C8A C8B C8G	0.00502244	0.00364762	1.37691	0.168887	893	uca_imt_m	No
C9	Complement component C9	P02748	C9	0.00145581	0.00377447	0.385697	0.699813	893	uca_imt_m	No
CAD15	Cadherin-15	P55291	CDH15	0.00146146	0.00431387	0.338781	0.734854	893	uca_imt_m	No
Cadherin12	Cadherin-12	P55289	CDH12	0.000133587	0.00381521	0.0350142	0.972076	893	uca_imt_m	No
Cadherin2	Cadherin-2	P19022	CDH2	0.00415436	0.00382148	1.08711	0.277283	893	uca_imt_m	No
Cadherin5	Cadherin-5	P33151	CDH5	-0.00649694	0.00359889	-1.80526	0.0713717	893	uca_imt_m	No
Cadherin6	Cadherin-6	P55285	CDH6	0.0064787	0.00376534	1.72062	0.0856683	893	uca_imt_m	No
CadherinE	Cadherin-1	P12830	CDH1	-0.00481371	0.00369131	-1.30407	0.192549	893	uca_imt_m	No
Calcineurin	Calcineurin	Q08209 P63098	PPP3CA PPP3R1	0.00419031	0.00383665	1.09218	0.275051	893	uca_imt_m	No
CalcineurinBa	Calcineurin subunit B type 1	P63098	PPP3R1	0.00409157	0.00368214	1.11119	0.266786	893	uca_imt_m	No
calgranulinB	Protein S100-A9	P06702	S100A9	0.00118839	0.00366811	0.32398	0.74603	893	uca_imt_m	No
CalpainI	Calpain I	P07384 P04632	CAPN1 CAPNS1	0.000995856	0.00378799	0.262898	0.79269	893	uca_imt_m	No
Calpastatin	Calpastatin	P20810	CAST	-0.00495132	0.00383546	-1.29093	0.197062	893	uca_imt_m	No
calreticulin	Calreticulin	P27797	CALR	-0.00343838	0.00373224	-0.921265	0.357162	893	uca_imt_m	No
CAMK1D	Calcium/calmodulin-dependent protein kinase type 1D	Q8IU85	CAMK1D	0.00127898	0.00361793	0.353512	0.723789	893	uca_imt_m	No
CAMK2A	Calcium/calmodulin-dependent protein kinase type II subunit alpha	Q9UQM7	CAMK2A	0.0012751	0.00380658	0.334971	0.737726	893	uca_imt_m	No
CAMK2B	Calcium/calmodulin-dependent protein kinase type II subunit beta	Q13554	CAMK2B	-0.000631702	0.00386182	-0.163576	0.870102	893	uca_imt_m	No
CAMK2D	Calcium/calmodulin-dependent protein kinase type II subunit delta	Q13557	CAMK2D	0.00117413	0.00383262	0.306351	0.759409	893	uca_imt_m	No
CaMKKalpha	Calcium/calmodulin-dependent protein kinase kinase 1	Q8N5S9	CAMKK1	-0.00120563	0.0037086	-0.32509	0.74519	893	uca_imt_m	No
CAPG	Macrophage-capping protein	P40121	CAPG	-0.00425608	0.00373589	-1.13924	0.254909	893	uca_imt_m	No
Carbonicanhydrase6	Carbonic anhydrase 6	P23280	CA6	-0.00949093	0.00388714	-2.44162	0.0148155	893	uca_imt_m	No
Carbonicanhydrase9	Carbonic anhydrase 9	Q16790	CA9	-0.000430026	0.00383482	-0.112137	0.91074	893	uca_imt_m	No
CarbonicanhydraseI	Carbonic anhydrase 1	P00915	CA1	-0.00549727	0.00368985	-1.48983	0.136623	893	uca_imt_m	No
carbonicanhydraseII	Carbonic anhydrase 2	P00918	CA2	-0.0051339	0.00361821	-1.41891	0.156277	893	uca_imt_m	No
CarbonicanhydraseIII	Carbonic anhydrase 3	P07451	CA3	0.00267734	0.00385913	0.693769	0.488009	893	uca_imt_m	No
CarbonicAnhydraseIV	Carbonic anhydrase 4	P22748	CA4	0.00190228	0.00438535	0.433781	0.664552	893	uca_imt_m	No
CarbonicanhydraseVII	Carbonic anhydrase 7	P43166	CA7	-0.000504935	0.00390964	-0.129151	0.897267	893	uca_imt_m	No
CarbonicAnhydraseX	Carbonic anhydrase-related protein 10	Q9NS85	CA10	-0.000283891	0.00355684	-0.0798155	0.936402	893	uca_imt_m	No
CarbonicanhydraseXIII	Carbonic anhydrase 13	Q8N1Q1	CA13	0.00082601	0.00395585	0.208807	0.834647	893	uca_imt_m	No
Cardiotrophin1	Cardiotrophin-1	Q16619	CTF1	-5.85132e-05	0.00383024	-0.0152766	0.987815	893	uca_imt_m	No
Caspase10	Caspase-10	Q92851	CASP10	0.00279124	0.00418256	0.667351	0.504721	893	uca_imt_m	No
Caspase2	Caspase-2	P42575	CASP2	-0.0013908	0.00396575	-0.350703	0.725894	893	uca_imt_m	No
Caspase3	Caspase-3	P42574	CASP3	-0.00206168	0.00389212	-0.529706	0.596448	893	uca_imt_m	No
Catalase	Catalase	P04040	CAT	-0.00548245	0.00377884	-1.45083	0.147181	893	uca_imt_m	No
CATC	Dipeptidyl peptidase 1	P53634	CTSC	-0.00430034	0.00393265	-1.0935	0.274472	893	uca_imt_m	No
CATE	Cathepsin E	P14091	CTSE	0.00115715	0.00376411	0.307416	0.758599	893	uca_imt_m	No
CathepsinA	Lysosomal protective protein	P10619	CTSA	0.00792277	0.00374985	2.11282	0.0348943	893	uca_imt_m	No
CathepsinB	Cathepsin B	P07858	CTSB	0.00012012	0.00363715	0.0330257	0.973661	893	uca_imt_m	No
CathepsinD	Cathepsin D	P07339	CTSD	0.00212629	0.00364607	0.583171	0.559926	893	uca_imt_m	No
CathepsinG	Cathepsin G	P08311	CTSG	0.000992842	0.00365509	0.271633	0.785967	893	uca_imt_m	No
CathepsinH	Cathepsin H	P09668	CTSH	-0.00572962	0.00399595	-1.43386	0.151965	893	uca_imt_m	No
CathepsinS	Cathepsin S	P25774	CTSS	-0.000398933	0.00390654	-0.102119	0.918685	893	uca_imt_m	No
CathepsinV	Cathepsin L2	O60911	CTSV	-0.00771657	0.00390511	-1.97602	0.0484613	893	uca_imt_m	No
CATZ	Cathepsin Z	Q9UBR2	CTSZ	0.00139572	0.00374331	0.372858	0.709343	893	uca_imt_m	No
CBG	Corticosteroid-binding globulin	P08185	SERPINA6	0.00299492	0.0039078	0.766396	0.443644	893	uca_imt_m	No
CBPE	Carboxypeptidase E	P16870	CPE	-0.00491786	0.0036112	-1.36184	0.173595	893	uca_imt_m	No
CBX5	Chromobox protein homolog 5	P45973	CBX5	0.00126296	0.00372482	0.339067	0.734639	893	uca_imt_m	No
CCL28	C-C motif chemokine 28	Q9NRJ3	CCL28	-0.00471664	0.00365691	-1.28979	0.197459	893	uca_imt_m	No
CD109	CD109 antigen	Q6YHK3	CD109	-0.0041279	0.00365002	-1.13093	0.258391	893	uca_imt_m	No
CD22	B-cell receptor CD22	P20273	CD22	0.00502711	0.00363708	1.38218	0.167263	893	uca_imt_m	No
CD226	CD226 antigen	Q15762	CD226	0.00073069	0.00368341	0.198374	0.842798	893	uca_imt_m	No
CD23	Low affinity immunoglobulin epsilon Fc receptor	P06734	FCER2	0.00386944	0.0036901	1.0486	0.294648	893	uca_imt_m	No
CD30	Tumor necrosis factor receptor superfamily member 8	P28908	TNFRSF8	-0.00033317	0.00386008	-0.0863116	0.931238	893	uca_imt_m	No
CD30Ligand	Tumor necrosis factor ligand superfamily member 8	P32971	TNFSF8	-0.00437096	0.00371018	-1.1781	0.239072	893	uca_imt_m	No
CD36ANTIGEN	Platelet glycoprotein 4	P16671	CD36	0.00362318	0.00392591	0.922888	0.356316	893	uca_imt_m	No
CD39	Ectonucleoside triphosphate diphosphohydrolase 1	P49961	ENTPD1	-0.00182925	0.00400653	-0.456567	0.648094	893	uca_imt_m	No
CD40ligandsoluble	CD40 ligand	P29965	CD40LG	0.000961026	0.00372487	0.258003	0.796465	893	uca_imt_m	No
CD48	CD48 antigen	P09326	CD48	-0.00690886	0.00372722	-1.85362	0.064124	893	uca_imt_m	No
CD5L	CD5 antigen-like	O43866	CD5L	-0.0114503	0.00367786	-3.11331	0.00190919	893	uca_imt_m	No
CD70	CD70 antigen	P32970	CD70	0.000300385	0.0037542	0.0800131	0.936245	893	uca_imt_m	No
CD97	CD97 antigen	P48960	CD97	0.0067162	0.00365154	1.83928	0.0662074	893	uca_imt_m	No
CDC37	Hsp90 co-chaperone Cdc37	Q16543	CDC37	0.00336356	0.00354123	0.949827	0.342458	893	uca_imt_m	No
CDK1cyclinB	Cyclin-dependent kinase 1:G2/mitotic-specific cyclin-B1 complex	P06493 P14635	CDC2 CCNB1	0.00478981	0.00464443	1.0313	0.30268	893	uca_imt_m	No
CDK2cyclinA	Cyclin-dependent kinase 2:Cyclin-A2 complex	P24941 P20248	CDK2 CCNA2	-0.0043438	0.0036788	-1.18077	0.238011	893	uca_imt_m	No
CDK5p35	Cyclin-dependent kinase 5:Cyclin-dependent kinase 5 activator 1 complex	Q00535 Q15078	CDK5 CDK5R1	0.00293406	0.00353461	0.830094	0.406709	893	uca_imt_m	No
CDK8cyclinC	Cyclin-dependent kinase 8:Cyclin-C complex	P49336 P24863	CDK8 CCNC	0.00389861	0.00366747	1.06302	0.28806	893	uca_imt_m	No
CDON	Cell adhesion molecule-related/down-regulated by oncogenes	Q4KMG0	CDON	-0.00514688	0.00372476	-1.3818	0.167379	893	uca_imt_m	No
CFC1	Cryptic protein	P0CG37	CFC1	0.000747873	0.00371243	0.201451	0.840392	893	uca_imt_m	No
cGMPstimulatedPDE	cGMP-dependent 3',5'-cyclic phosphodiesterase	O00408	PDE2A	0.000448079	0.00363315	0.123331	0.901873	893	uca_imt_m	No
Chitotriosidase1	Chitotriosidase-1	Q13231	CHIT1	0.00320471	0.00386448	0.829271	0.407174	893	uca_imt_m	No
CHK1	Serine/threonine-protein kinase Chk1	O14757	CHEK1	0.00718636	0.00440201	1.63252	0.102924	893	uca_imt_m	No
Chk2	Serine/threonine-protein kinase Chk2	O96017	CHEK2	0.00126739	0.00360861	0.351213	0.725512	893	uca_imt_m	No
CHL1	Neural cell adhesion molecule L1-like protein	O00533	CHL1	-0.00446958	0.00365331	-1.22343	0.22149	893	uca_imt_m	No
CHST2	Carbohydrate sulfotransferase 2	Q9Y4C5	CHST2	0.00697026	0.00386322	1.80426	0.0715287	893	uca_imt_m	No
CHST6	Carbohydrate sulfotransferase 6	Q9GZX3	CHST6	-0.00268218	0.00377565	-0.710388	0.47765	893	uca_imt_m	No
Chymase	Chymase	P23946	CMA1	-0.00516666	0.00376607	-1.3719	0.170442	893	uca_imt_m	No
cIAP2	Baculoviral IAP repeat-containing protein 3	Q13489	BIRC3	0.00318429	0.00368664	0.863738	0.387965	893	uca_imt_m	No
CK2A1B	Casein kinase II 2-alpha:2-beta heterotetramer	P68400 P67870	CSNK2A1 CSNK2B	0.00345004	0.00381384	0.904612	0.365916	893	uca_imt_m	No
CK2A2B	Casein kinase II 2-alpha':2-beta heterotetramer	P19784 P67870	CSNK2A2 CSNK2B	-0.000914157	0.00361667	-0.252762	0.80051	893	uca_imt_m	No
CKAP2	Cytoskeleton-associated protein 2	Q8WWK9	CKAP2	-0.00128684	0.0037188	-0.346035	0.729398	893	uca_imt_m	No
Ckb81	Ck-beta-8-1	P55773	CCL23	0.0020061	0.00371903	0.539414	0.589736	893	uca_imt_m	No
CKBB	Creatine kinase B-type	P12277	CKB	0.00140171	0.00375361	0.373429	0.708918	893	uca_imt_m	No
CKMB	Creatine kinase M-type:Creatine kinase B-type heterodimer	P12277 P06732	CKB CKM	0.00185795	0.00387947	0.478919	0.632114	893	uca_imt_m	No
CKMM	Creatine kinase M-type	P06732	CKM	0.00203718	0.00380435	0.535488	0.592446	893	uca_imt_m	No
CLC1B	C-type lectin domain family 1 member B	Q9P126	CLEC1B	0.00634836	0.00382119	1.66136	0.0969946	893	uca_imt_m	No
CLC4K	C-type lectin domain family 4 member K	Q9UJ71	CD207	-0.000743514	0.00370662	-0.200591	0.841064	893	uca_imt_m	No
CLC7A	C-type lectin domain family 7 member A	Q9BXN2	CLEC7A	0.000220069	0.00372531	0.0590741	0.952906	893	uca_imt_m	No
CLF1CLCComplex	Cytokine receptor-like factor 1:Cardiotrophin-like cytokine factor 1 Complex	O75462 Q9UBD9	CRLF1 CLCF1	-0.00476446	0.00375425	-1.26908	0.204743	893	uca_imt_m	No
CLM6	CMRF35-like molecule 6	Q08708	CD300C	-0.0034961	0.0036309	-0.962876	0.335872	893	uca_imt_m	No
Clusterin	Clusterin	P10909	CLU	-0.00398593	0.00366235	-1.08835	0.276734	893	uca_imt_m	No
CNDP1	Beta-Ala-His dipeptidase	Q96KN2	CNDP1	0.00303147	0.00369333	0.820797	0.411982	893	uca_imt_m	No
CNTF	Ciliary neurotrophic factor	P26441	CNTF	0.00359075	0.00371969	0.965336	0.334639	893	uca_imt_m	No
CNTFRalpha	Ciliary neurotrophic factor receptor subunit alpha	P26992	CNTFR	-0.00724778	0.00366178	-1.9793	0.04809	893	uca_imt_m	No
CNTN2	Contactin-2	Q02246	CNTN2	0.00336678	0.00368393	0.913912	0.361011	893	uca_imt_m	No
CO8A1	Collagen alpha-1(VIII) chain	P27658	COL8A1	0.00262987	0.0035453	0.74179	0.45841	893	uca_imt_m	No
Coactosinlikeprotein	Coactosin-like protein	Q14019	COTL1	-0.00478467	0.00369171	-1.29606	0.195293	893	uca_imt_m	No
CoagulationFactorIX	Coagulation factor IX	P00740	F9	0.00875561	0.00363908	2.40599	0.0163317	893	uca_imt_m	No
CoagulationFactorIXab	Coagulation factor IXab	P00740	F9	0.00816002	0.00364046	2.24148	0.025241	893	uca_imt_m	No
CoagulationFactorVII	Coagulation factor VII	P08709	F7	0.00530931	0.00362497	1.46465	0.14337	893	uca_imt_m	No
CoagulationFactorX	Coagulation Factor X	P00742	F10	0.00666505	0.00368809	1.80718	0.0710715	893	uca_imt_m	No
CoagulationFactorXa	Coagulation factor Xa	P00742	F10	0.00854454	0.00367422	2.32554	0.0202674	893	uca_imt_m	No
CoagulationFactorXI	Coagulation Factor XI	P03951	F11	0.00390715	0.00377385	1.03532	0.3008	893	uca_imt_m	No
Cofilin1	Cofilin-1	P23528	CFL1	0.00606828	0.00388298	1.56279	0.118459	893	uca_imt_m	No
COLEC12	Collectin-12	Q5KU26	COLEC12	-0.00171038	0.00368902	-0.46364	0.643019	893	uca_imt_m	No
CollectinKidney1	Collectin-11	Q9BWP8	COLEC11	0.0046017	0.00375485	1.22553	0.220699	893	uca_imt_m	No
COMMD7	COMM domain-containing protein 7	Q86VX2	COMMD7	0.000335464	0.00376341	0.0891383	0.928992	893	uca_imt_m	No
complementfactorHrelated5	Complement factor H-related protein 5	Q9BXR6	CFHR5	0.00335347	0.00374624	0.895155	0.370947	893	uca_imt_m	No
CONA1	Collagen alpha-1(XXIII) chain	Q86Y22	COL23A1	0.00267385	0.0036699	0.72859	0.466445	893	uca_imt_m	No
contactin1	Contactin-1	Q12860	CNTN1	0.00171512	0.00362009	0.473779	0.635774	893	uca_imt_m	No
Contactin4	Contactin-4	Q8IWV2	CNTN4	0.0016985	0.00361104	0.470365	0.63821	893	uca_imt_m	No
Contactin5	Contactin-5	O94779	CNTN5	-0.00433111	0.00372045	-1.16414	0.244681	893	uca_imt_m	No
COX2	Prostaglandin G/H synthase 2	P35354	PTGS2	-0.00445843	0.00366897	-1.21517	0.224622	893	uca_imt_m	No
CPNE1	Copine-1	Q99829	CPNE1	0.000583749	0.00368652	0.158347	0.87422	893	uca_imt_m	No
CRDL1	Chordin-like protein 1	Q9BU40	CHRDL1	-0.00498724	0.00422675	-1.17992	0.238347	893	uca_imt_m	No
Cripto	Teratocarcinoma-derived growth factor 1	P13385	TDGF1	0.00172202	0.00379438	0.453833	0.65006	893	uca_imt_m	No
CRIS3	Cysteine-rich secretory protein 3	P54108	CRISP3	-0.0089688	0.00372108	-2.41027	0.0161429	893	uca_imt_m	No
CRK	Adapter molecule crk	P46108	CRK	-0.00293021	0.00378579	-0.774001	0.439136	893	uca_imt_m	No
CRP	C-reactive protein	P02741	CRP	0.00993791	0.00365071	2.72218	0.00661212	893	uca_imt_m	No
CRTAM	Cytotoxic and regulatory T-cell molecule	O95727	CRTAM	0.00305541	0.00362716	0.842371	0.399807	893	uca_imt_m	No
CSF1	Macrophage colony-stimulating factor 1	P09603	CSF1	-0.00831494	0.00369306	-2.2515	0.0245971	893	uca_imt_m	No
CSK	Tyrosine-protein kinase CSK	P41240	CSK	0.00454243	0.0038329	1.18512	0.236288	893	uca_imt_m	No
CSK21	Casein kinase II subunit alpha	P68400	CSNK2A1	0.00472732	0.0036636	1.29035	0.197265	893	uca_imt_m	No
CTACK	C-C motif chemokine 27	Q9Y4X3	CCL27	-0.00222795	0.00361815	-0.615771	0.538203	893	uca_imt_m	No
CTAPIII	Connective tissue-activating peptide III	P02775	PPBP	-0.00331199	0.0038047	-0.870501	0.384262	893	uca_imt_m	No
CTGF	Connective tissue growth factor	P29279	CTGF	0.0013212	0.00400654	0.329761	0.741658	893	uca_imt_m	No
CTLA4	Cytotoxic T-lymphocyte protein 4	P16410	CTLA4	0.00488597	0.00392975	1.24333	0.214074	893	uca_imt_m	No
CXCL16soluble	C-X-C motif chemokine 16	Q9H2A7	CXCL16	-0.00297985	0.00365836	-0.814532	0.415558	893	uca_imt_m	No
CyclinB1	G2/mitotic-specific cyclin-B1	P14635	CCNB1	0.0038738	0.00403695	0.959588	0.337524	893	uca_imt_m	No
CyclophilinA	Peptidyl-prolyl cis-trans isomerase A	P62937	PPIA	0.00191191	0.00388166	0.492549	0.622453	893	uca_imt_m	No
CyclophilinF	Peptidyl-prolyl cis-trans isomerase F, mitochondrial	P30405	PPIF	-0.000120832	0.00379105	-0.0318729	0.974581	893	uca_imt_m	No
CystatinC	Cystatin-C	P01034	CST3	-0.00569177	0.00394828	-1.44158	0.149773	893	uca_imt_m	No
CystatinM	Cystatin-M	Q15828	CST6	-0.00851278	0.00383746	-2.21834	0.0267839	893	uca_imt_m	No
CystatinS	Cystatin-S	P01036	CST4	0.000543612	0.00366984	0.148129	0.882274	893	uca_imt_m	No
CYTD	Cystatin-D	P28325	CST5	-0.00527916	0.0037135	-1.42161	0.15549	893	uca_imt_m	No
CYTF	Cystatin-F	O76096	CST7	-0.00435174	0.00365931	-1.18922	0.234669	893	uca_imt_m	No
Cytidylatekinase	UMP-CMP kinase	P30085	CMPK1	0.00729588	0.00447561	1.63014	0.103426	893	uca_imt_m	No
CYTN	Cystatin-SN	P01037	CST1	-0.00750612	0.0036667	-2.04711	0.0409411	893	uca_imt_m	No
Cytochromec	Cytochrome c	P99999	CYCS	-0.00144558	0.0036783	-0.393003	0.694411	893	uca_imt_m	No
CytochromeP4503A4	Cytochrome P450 3A4	P08684	CYP3A4	0.00265131	0.0037594	0.705248	0.480841	893	uca_imt_m	No
CYTT	Cystatin-SA	P09228	CST2	-0.0110819	0.003711	-2.98624	0.00290178	893	uca_imt_m	No
DAF	Complement decay-accelerating factor	P08174	CD55	-0.0048136	0.00370911	-1.29778	0.194701	893	uca_imt_m	No
DAN	Neuroblastoma suppressor of tumorigenicity 1	P41271	NBL1	-0.0066539	0.00376855	-1.76564	0.0777995	893	uca_imt_m	No
DAPK2	Death-associated protein kinase 2	Q9UIK4	DAPK2	-0.000657296	0.00388669	-0.169114	0.865745	893	uca_imt_m	No
DBNL	Drebrin-like protein	Q9UJU6	DBNL	0.00185929	0.00390659	0.475938	0.634235	893	uca_imt_m	No
DcR3	Tumor necrosis factor receptor superfamily member 6B	O95407	TNFRSF6B	-0.0057348	0.00361441	-1.58665	0.112947	893	uca_imt_m	No
DCSIGN	CD209 antigen	Q9NNX6	CD209	-0.0024395	0.00370358	-0.658689	0.510266	893	uca_imt_m	No
DCSIGNR	C-type lectin domain family 4 member M	Q9H2X3	CLEC4M	0.0030171	0.00364534	0.827662	0.408084	893	uca_imt_m	No
DEADboxprotein19B	ATP-dependent RNA helicase DDX19B	Q9UMR2	DDX19B	0.000691254	0.00359383	0.192345	0.847516	893	uca_imt_m	No
DERM	Dermatopontin	Q07507	DPT	-6.18772e-05	0.00393287	-0.0157333	0.987451	893	uca_imt_m	No
Desmoglein1	Desmoglein-1	Q02413	DSG1	-0.00663525	0.00370959	-1.78867	0.0740078	893	uca_imt_m	No
DHH	Desert hedgehog protein N-product	O43323	DHH	0.0013923	0.00379543	0.366836	0.713829	893	uca_imt_m	No
discoidindomainreceptor1	Epithelial discoidin domain-containing receptor 1	Q08345	DDR1	0.00678293	0.00373477	1.81616	0.0696831	893	uca_imt_m	No
Discoidindomainreceptor2	Discoidin domain-containing receptor 2	Q16832	DDR2	0.000622758	0.00379077	0.164283	0.869546	893	uca_imt_m	No
DKK1	Dickkopf-related protein 1	O94907	DKK1	-0.00488973	0.00380126	-1.28634	0.198658	893	uca_imt_m	No
DKK3	Dickkopf-related protein 3	Q9UBP4	DKK3	-0.0102518	0.00373901	-2.74185	0.0062322	893	uca_imt_m	No
Dkk4	Dickkopf-related protein 4	Q9UBT3	DKK4	-0.00475144	0.00396708	-1.19772	0.231346	893	uca_imt_m	No
DLC8	Dynein light chain 1, cytoplasmic	P63167	DYNLL1	-0.00693092	0.00352802	-1.96454	0.0497788	893	uca_imt_m	No
DLL1	Delta-like protein 1	O00548	DLL1	0.00155782	0.00377138	0.413065	0.679659	893	uca_imt_m	No
DLL4	Delta-like protein 4	Q9NR61	DLL4	-0.00478347	0.00367363	-1.30211	0.193216	893	uca_imt_m	No
DLRB1	Dynein light chain roadblock-type 1	Q9NP97	DYNLRB1	0.00636964	0.00373416	1.70578	0.0883987	893	uca_imt_m	No
DMP1	Dentin matrix acidic phosphoprotein 1	Q13316	DMP1	-0.00165243	0.00368302	-0.448662	0.653785	893	uca_imt_m	No
DnaJhomolog	Mitochondrial import inner membrane translocase subunit TIM14	Q96DA6	DNAJC19	0.00583682	0.00377203	1.54739	0.122125	893	uca_imt_m	No
dopadecarboxylase	Aromatic-L-amino-acid decarboxylase	P20711	DDC	0.000859283	0.0036168	0.237581	0.812261	893	uca_imt_m	No
DPP2	Dipeptidyl peptidase 2	Q9UHL4	DPP7	-0.00106598	0.00390293	-0.273124	0.784821	893	uca_imt_m	No
DR6	Tumor necrosis factor receptor superfamily member 21	O75509	TNFRSF21	-0.00757777	0.0036492	-2.07655	0.0381295	893	uca_imt_m	No
DRAK2	Serine/threonine-protein kinase 17B	O94768	STK17B	0.000814608	0.00376815	0.216182	0.828895	893	uca_imt_m	No
DRG1	Vacuolar protein sorting-associated protein VTA1 homolog	Q9NP79	VTA1	0.00371771	0.00385337	0.964795	0.33491	893	uca_imt_m	No
DRR1	Protein FAM107A	O95990	FAM107A	0.00288639	0.00378891	0.761798	0.446383	893	uca_imt_m	No
DSC3	Desmocollin-3	Q14574	DSC3	-0.00401566	0.00372904	-1.07686	0.281834	893	uca_imt_m	No
Dtk	Tyrosine-protein kinase receptor TYRO3	Q06418	TYRO3	-0.000610534	0.00385596	-0.158335	0.874229	893	uca_imt_m	No
DUS3	Dual specificity protein phosphatase 3	P51452	DUSP3	-0.00286819	0.00387674	-0.739846	0.459589	893	uca_imt_m	No
Dynactinsubunit2	Dynactin subunit 2	Q13561	DCTN2	-0.00275398	0.00351178	-0.784213	0.433124	893	uca_imt_m	No
DYRK3	Dual specificity tyrosine-phosphorylation-regulated kinase 3	O43781	DYRK3	-0.000441329	0.00383745	-0.115006	0.908466	893	uca_imt_m	No
ECM1	Extracellular matrix protein 1	Q16610	ECM1	0.0003532	0.00364315	0.0969491	0.922789	893	uca_imt_m	No
EDA	Ectodysplasin-A, secreted form	Q92838	EDA	5.93425e-05	0.00370219	0.016029	0.987215	893	uca_imt_m	No
EDAR	Tumor necrosis factor receptor superfamily member EDAR	Q9UNE0	EDAR	0.00191868	0.00368115	0.521219	0.602344	893	uca_imt_m	No
EF1beta	Elongation factor 1-beta	P24534	EEF1B2	0.000768828	0.00380946	0.201821	0.840103	893	uca_imt_m	No
EGVEGF	Prokineticin-1	P58294	PROK1	-0.00122053	0.0037158	-0.32847	0.742634	893	uca_imt_m	No
eIF5	Eukaryotic translation initiation factor 5	P55010	EIF5	-0.00282603	0.00362632	-0.779312	0.436003	893	uca_imt_m	No
eIF5A1	Eukaryotic translation initiation factor 5A-1	P63241	EIF5A	0.000376486	0.00391236	0.09623	0.92336	893	uca_imt_m	No
Elafin	Elafin	P19957	PI3	-0.00449174	0.00389159	-1.15422	0.248722	893	uca_imt_m	No
Elastase	Neutrophil elastase	P08246	ELANE	-0.000151369	0.00372495	-0.0406366	0.967595	893	uca_imt_m	No
EMAP2	Endothelial monocyte-activating polypeptide 2	Q12904	AIMP1	-0.00407713	0.00379148	-1.07534	0.282514	893	uca_imt_m	No
EMR2	Adhesion G protein-coupled receptor E2	Q9UHX3	ADGRE2	-0.0027891	0.00373015	-0.74772	0.454827	893	uca_imt_m	No
ENA78	C-X-C motif chemokine 5	P42830	CXCL5	0.00211614	0.00359059	0.589356	0.555772	893	uca_imt_m	No
Endocan	Endothelial cell-specific molecule 1	Q9NQ30	ESM1	-0.00437514	0.00366367	-1.1942	0.23272	893	uca_imt_m	No
Endoglin	Endoglin	P17813	ENG	-0.00571175	0.00369279	-1.54673	0.122284	893	uca_imt_m	No
Endostatin	Endostatin	P39060	COL18A1	-0.00805106	0.00372327	-2.16236	0.0308565	893	uca_imt_m	No
Endothelinconvertingenzyme1	Endothelin-converting enzyme 1	P42892	ECE1	0.00600711	0.00369204	1.62705	0.104082	893	uca_imt_m	No
ENPP7	Ectonucleotide pyrophosphatase/phosphodiesterase family member 7	Q6UWV6	ENPP7	0.00439357	0.00367758	1.19469	0.232527	893	uca_imt_m	No
Enterokinase	Enteropeptidase	P98073	TMPRSS15	-0.00173738	0.00378396	-0.459143	0.646243	893	uca_imt_m	No
ENTP3	Ectonucleoside triphosphate diphosphohydrolase 3	O75355	ENTPD3	0.000754002	0.00394797	0.190985	0.848581	893	uca_imt_m	No
ENTP5	Ectonucleoside triphosphate diphosphohydrolase 5	O75356	ENTPD5	0.0100258	0.003716	2.69802	0.00710742	893	uca_imt_m	No
Eotaxin	Eotaxin	P51671	CCL11	-0.00409227	0.00383086	-1.06824	0.285703	893	uca_imt_m	No
Eotaxin2	C-C motif chemokine 24	O00175	CCL24	-0.000117364	0.0035899	-0.0326928	0.973927	893	uca_imt_m	No
EP15R	Epidermal growth factor receptor substrate 15-like 1	Q9UBC2	EPS15L1	-0.000652711	0.00371272	-0.175804	0.860488	893	uca_imt_m	No
EphA1	Ephrin type-A receptor 1	P21709	EPHA1	-0.00592404	0.00369515	-1.60319	0.109247	893	uca_imt_m	No
EPHA3	Ephrin type-A receptor 3	P29320	EPHA3	0.00188343	0.00378063	0.498178	0.618482	893	uca_imt_m	No
EphA5	Ephrin type-A receptor 5	P54756	EPHA5	-0.000705326	0.00379704	-0.185757	0.852678	893	uca_imt_m	No
EPHAA	Ephrin type-A receptor 10	Q5JZY3	EPHA10	-0.000617872	0.00378372	-0.163297	0.870321	893	uca_imt_m	No
EPHB2	Ephrin type-B receptor 2	P29323	EPHB2	-0.00492582	0.0037948	-1.29804	0.194609	893	uca_imt_m	No
EphB4	Ephrin type-B receptor 4	P54760	EPHB4	0.00154962	0.00372099	0.416453	0.677179	893	uca_imt_m	No
EphB6	Ephrin type-B receptor 6	O15197	EPHB6	-0.0118471	0.00380473	-3.11378	0.0019062	893	uca_imt_m	No
EphrinA4	Ephrin-A4	P52798	EFNA4	0.000228531	0.00376752	0.0606583	0.951645	893	uca_imt_m	No
EphrinA5	Ephrin-A5	P52803	EFNA5	-0.00676426	0.00374902	-1.80428	0.0715263	893	uca_imt_m	No
EphrinB3	Ephrin-B3	Q15768	EFNB3	0.00549575	0.00392723	1.39939	0.162044	893	uca_imt_m	No
EPI	Epiregulin	O14944	EREG	0.00234342	0.0036299	0.645587	0.518713	893	uca_imt_m	No
Epithelialcellkinase	Ephrin type-A receptor 2	P29317	EPHA2	-0.00291288	0.00375112	-0.776538	0.437638	893	uca_imt_m	No
Epo	Erythropoietin	P01588	EPO	-0.00214856	0.00370995	-0.579136	0.562644	893	uca_imt_m	No
EPOR	Erythropoietin receptor	P19235	EPOR	-0.0073122	0.00356567	-2.05073	0.0405864	893	uca_imt_m	No
ER	Estrogen receptor	P03372	ESR1	0.00664899	0.00362606	1.83367	0.0670374	893	uca_imt_m	No
ERAB	3-hydroxyacyl-CoA dehydrogenase type-2	Q99714	HSD17B10	0.00268335	0.00375764	0.714106	0.475349	893	uca_imt_m	No
ERBB1	Epidermal growth factor receptor	P00533	EGFR	-0.00102988	0.0038446	-0.267876	0.788857	893	uca_imt_m	No
ERBB2	Receptor tyrosine-protein kinase erbB-2	P04626	ERBB2	-0.00250685	0.00362622	-0.691311	0.489551	893	uca_imt_m	No
ERBB3	Receptor tyrosine-protein kinase erbB-3	P21860	ERBB3	0.0010583	0.00386948	0.273499	0.784533	893	uca_imt_m	No
ERBB4	Receptor tyrosine-protein kinase erbB-4	Q15303	ERBB4	-0.00455874	0.00379565	-1.20104	0.230054	893	uca_imt_m	No
ERK1	Mitogen-activated protein kinase 3	P27361	MAPK3	0.00261561	0.00375768	0.69607	0.486567	893	uca_imt_m	No
ERP29	Endoplasmic reticulum resident protein 29	P30040	ERP29	0.00319023	0.00374387	0.852122	0.394376	893	uca_imt_m	No
ESAM	Endothelial cell-selective adhesion molecule	Q96AP7	ESAM	-0.0130489	0.00370532	-3.52167	0.000450655	893	uca_imt_m	No
EsteraseD	S-formylglutathione hydrolase	P10768	ESD	0.00270075	0.00363589	0.742805	0.457796	893	uca_imt_m	No
ETHE1	Persulfide dioxygenase ETHE1, mitochondrial	O95571	ETHE1	0.0039425	0.00357857	1.1017	0.270892	893	uca_imt_m	No
FABP	Fatty acid-binding protein, heart	P05413	FABP3	0.000714404	0.00378212	0.18889	0.850222	893	uca_imt_m	No
FABPE	Fatty acid-binding protein, epidermal	Q01469	FABP5	0.00576905	0.00368988	1.56348	0.118296	893	uca_imt_m	No
FactorB	Complement factor B	P00751	CFB	0.00667515	0.0036693	1.81919	0.0692184	893	uca_imt_m	No
FactorD	Complement factor D	P00746	CFD	-0.00802981	0.00374959	-2.14152	0.0325033	893	uca_imt_m	No
FactorH	Complement factor H	P08603	CFH	0.0141901	0.00360489	3.93633	8.91986e-05	893	uca_imt_m	No
FactorI	Complement factor I	P05156	CFI	0.00720644	0.0036207	1.99034	0.0468589	893	uca_imt_m	No
FAK1	Focal adhesion kinase 1	Q05397	PTK2	-0.00352419	0.00369733	-0.953171	0.340763	893	uca_imt_m	No
FAM107B	Protein FAM107B	Q9H098	FAM107B	0.00442182	0.00356356	1.24084	0.214991	893	uca_imt_m	No
Fasligandsoluble	Tumor necrosis factor ligand superfamily member 6, soluble form	P48023	FASLG	0.00125677	0.00368746	0.340824	0.733316	893	uca_imt_m	No
FCAR	Immunoglobulin alpha Fc receptor	P24071	FCAR	0.000822319	0.00370944	0.221683	0.824611	893	uca_imt_m	No
FCG2AB	Low affinity immunoglobulin gamma Fc region receptor II-a	P12318	FCGR2A	-0.00111924	0.00366998	-0.304973	0.760458	893	uca_imt_m	No
FCG2B	Low affinity immunoglobulin gamma Fc region receptor II-b	P31994	FCGR2B	0.00147961	0.00362373	0.408312	0.683143	893	uca_imt_m	No
FCG3B	Low affinity immunoglobulin gamma Fc region receptor III-B	O75015	FCGR3B	-0.00220891	0.00369354	-0.598047	0.549961	893	uca_imt_m	No
FCGR1	High affinity immunoglobulin gamma Fc receptor I	P12314	FCGR1A	-0.00408719	0.00411982	-0.992078	0.321429	893	uca_imt_m	No
FCN1	Ficolin-1	O00602	FCN1	-0.0115724	0.00377971	-3.06172	0.00226693	893	uca_imt_m	No
FCN2	Ficolin-2	Q15485	FCN2	0.00555112	0.00365919	1.51704	0.129613	893	uca_imt_m	No
FCRL3	Fc receptor-like protein 3	Q96P31	FCRL3	-0.000270809	0.00392568	-0.0689841	0.945018	893	uca_imt_m	No
FER	Tyrosine-protein kinase Fer	P16591	FER	0.00394388	0.00381479	1.03384	0.301492	893	uca_imt_m	No
Ferritin	Ferritin	P02794 P02792	FTH1 FTL	-0.00644597	0.00376474	-1.71219	0.0872098	893	uca_imt_m	No
FETUB	Fetuin-B	Q9UGM5	FETUB	0.00351451	0.00377409	0.931222	0.351992	893	uca_imt_m	No
FGF10	Fibroblast growth factor 10	O15520	FGF10	-0.0011503	0.00361288	-0.318388	0.750265	893	uca_imt_m	No
FGF12	Fibroblast growth factor 12	P61328	FGF12	-0.00382553	0.00363167	-1.05338	0.292452	893	uca_imt_m	No
FGF16	Fibroblast growth factor 16	O43320	FGF16	0.00278895	0.00379059	0.735755	0.462074	893	uca_imt_m	No
FGF17	Fibroblast growth factor 17	O60258	FGF17	0.00124681	0.00355629	0.350594	0.725976	893	uca_imt_m	No
FGF18	Fibroblast growth factor 18	O76093	FGF18	-0.00177098	0.00376833	-0.469965	0.638495	893	uca_imt_m	No
FGF19	Fibroblast growth factor 19	O95750	FGF19	-0.00849688	0.00365878	-2.32233	0.0204403	893	uca_imt_m	No
FGF20	Fibroblast growth factor 20	Q9NP95	FGF20	0.000596597	0.00361084	0.165224	0.868805	893	uca_imt_m	No
FGF23	Fibroblast growth factor 23	Q9GZV9	FGF23	0.00111965	0.00372707	0.300411	0.763934	893	uca_imt_m	No
FGF4	Fibroblast growth factor 4	P08620	FGF4	0.0001948	0.00366186	0.0531971	0.957587	893	uca_imt_m	No
FGF5	Fibroblast growth factor 5	P12034	FGF5	0.00273069	0.0035895	0.760742	0.447013	893	uca_imt_m	No
FGF6	Fibroblast growth factor 6	P10767	FGF6	-0.00300985	0.00382021	-0.787875	0.43098	893	uca_imt_m	No
FGF7	Fibroblast growth factor 7	P21781	FGF7	0.00101328	0.00395429	0.256249	0.797818	893	uca_imt_m	No
FGF8A	Fibroblast growth factor 8 isoform A	P55075	FGF8	0.000776958	0.00362728	0.214198	0.830441	893	uca_imt_m	No
FGF8B	Fibroblast growth factor 8 isoform B	P55075	FGF8	-0.001988	0.00354853	-0.560233	0.575462	893	uca_imt_m	No
FGF9	Fibroblast growth factor 9	P31371	FGF9	-0.000826477	0.00352941	-0.234169	0.814908	893	uca_imt_m	No
FGFR2	Fibroblast growth factor receptor 2	P21802	FGFR2	-0.000564276	0.00363037	-0.155432	0.876516	893	uca_imt_m	No
FGFR3	Fibroblast growth factor receptor 3	P22607	FGFR3	0.00295926	0.0037342	0.792474	0.428295	893	uca_imt_m	No
FGFR4	Fibroblast growth factor receptor 4	P22455	FGFR4	0.00209394	0.00373442	0.560715	0.575133	893	uca_imt_m	No
FGR	Tyrosine-protein kinase Fgr	P09769	FGR	0.000985972	0.00360287	0.273662	0.784408	893	uca_imt_m	No
Fibrinogen	Fibrinogen	P02671 P02675 P02679	FGA FGB FGG	-0.00364213	0.00347818	-1.04714	0.295321	893	uca_imt_m	No
Fibronectin	Fibronectin	P02751	FN1	0.00676021	0.00370991	1.8222	0.0687604	893	uca_imt_m	No
Ficolin3	Ficolin-3	O75636	FCN3	0.00642895	0.00366439	1.75444	0.0796998	893	uca_imt_m	No
FLRT1	Leucine-rich repeat transmembrane protein FLRT1	Q9NZU1	FLRT1	0.00388936	0.00363686	1.06943	0.285167	893	uca_imt_m	No
Flt3	Receptor-type tyrosine-protein kinase FLT3	P36888	FLT3	0.00612186	0.00372176	1.64488	0.100348	893	uca_imt_m	No
Flt3ligand	Fms-related tyrosine kinase 3 ligand	P49771	FLT3LG	-0.00514454	0.0036863	-1.39558	0.163188	893	uca_imt_m	No
FN13	Fibronectin Fragment 3	P02751	FN1	0.00259173	0.00368767	0.702809	0.482359	893	uca_imt_m	No
FN14	Fibronectin Fragment 4	P02751	FN1	-0.00133247	0.00367843	-0.36224	0.717259	893	uca_imt_m	No
FractalkineCX3CL1	Fractalkine	P78423	CX3CL1	-0.00939988	0.00369939	-2.54093	0.0112249	893	uca_imt_m	No
FSH	Follicle stimulating hormone	P01215, P01225	CGA FSHB	0.0011952	0.00657772	0.181704	0.855856	893	uca_imt_m	No
FST	Follistatin	P19883	FST	0.0040523	0.00356693	1.13607	0.256232	893	uca_imt_m	No
FSTL3	Follistatin-related protein 3	O95633	FSTL3	-0.00605166	0.0038368	-1.57726	0.11509	893	uca_imt_m	No
Fucosyltransferase3	Galactoside 3(4)-L-fucosyltransferase	P21217	FUT3	-0.00509206	0.00367648	-1.38504	0.166389	893	uca_imt_m	No
FUT5	Alpha-(1,3)-fucosyltransferase 5	Q11128	FUT5	-0.00166783	0.00384155	-0.434155	0.664281	893	uca_imt_m	No
FYN	Tyrosine-protein kinase Fyn	P06241	FYN	0.00654343	0.00373499	1.75192	0.0801316	893	uca_imt_m	No
GA7331protein	Tumor-associated calcium signal transducer 2	P09758	TACSTD2	-0.00171219	0.00537868	-0.31833	0.750309	893	uca_imt_m	No
Galectin2	Galectin-2	P05162	LGALS2	0.0055341	0.00374085	1.47937	0.139396	893	uca_imt_m	No
Galectin4	Galectin-4	P56470	LGALS4	0.00205211	0.00376828	0.544576	0.586182	893	uca_imt_m	No
Galectin8	Galectin-8	O00214	LGALS8	0.000816081	0.00358738	0.227487	0.820098	893	uca_imt_m	No
GAPDHliver	Glyceraldehyde-3-phosphate dehydrogenase	P04406	GAPDH	0.0044427	0.00388421	1.14378	0.253021	893	uca_imt_m	No
GAS1	Growth arrest-specific protein 1	P54826	GAS1	-0.0020696	0.00384749	-0.53791	0.590774	893	uca_imt_m	No
GCKR	Glucokinase regulatory protein	Q14397	GCKR	-0.000230568	0.00397336	-0.0580284	0.953739	893	uca_imt_m	No
GCP2	C-X-C motif chemokine 6	P80162	CXCL6	0.00404341	0.00369003	1.09576	0.273478	893	uca_imt_m	No
GCSF	Granulocyte colony-stimulating factor	P09919	CSF3	0.000646145	0.00366922	0.176099	0.860257	893	uca_imt_m	No
GCSFR	Granulocyte colony-stimulating factor receptor	Q99062	CSF3R	0.00227643	0.00364853	0.623931	0.532833	893	uca_imt_m	No
GDF11	Growth/differentiation factor 11/8	O95390 O14793	GDF11 MSTN	-0.00214744	0.00391949	-0.547887	0.583907	893	uca_imt_m	No
GDF2	Growth/differentiation factor 2	Q9UK05	GDF2	-0.000534859	0.0037327	-0.14329	0.886093	893	uca_imt_m	No
GDF9	Growth/differentiation factor 9	O60383	GDF9	0.00250774	0.00403906	0.620872	0.534843	893	uca_imt_m	No
Gelsolin	Gelsolin	P06396	GSN	-0.00354409	0.0036123	-0.981118	0.326801	893	uca_imt_m	No
GFAP	Glial fibrillary acidic protein	P14136	GFAP	0.000398462	0.00354944	0.112261	0.910642	893	uca_imt_m	No
GFRa1	GDNF family receptor alpha-1	P56159	GFRA1	0.0173194	0.00361209	4.79482	1.90818e-06	893	uca_imt_m	Yes
GFRa2	GDNF family receptor alpha-2	O00451	GFRA2	-0.00302659	0.00369884	-0.818253	0.413432	893	uca_imt_m	No
GFRa3	GDNF family receptor alpha-3	O60609	GFRA3	0.000623931	0.00396221	0.157471	0.87491	893	uca_imt_m	No
GHC2	Mitochondrial glutamate carrier 2	Q9H1K4	SLC25A18	0.000105093	0.00389919	0.0269526	0.978504	893	uca_imt_m	No
GIB	Phospholipase A2	P04054	PLA2G1B	-0.00557973	0.00372495	-1.49794	0.134505	893	uca_imt_m	No
GIIE	Group IIE secretory phospholipase A2	Q9NZK7	PLA2G2E	-0.00635599	0.00365961	-1.73679	0.0827703	893	uca_imt_m	No
GITR	Tumor necrosis factor receptor superfamily member 18	Q9Y5U5	TNFRSF18	0.00561742	0.00371046	1.51394	0.130395	893	uca_imt_m	No
Glucagon	Glucagon	P01275	GCG	-0.00568928	0.00368184	-1.54523	0.122647	893	uca_imt_m	No
Glutamatecarboxypeptidase	Cytosolic non-specific dipeptidase	Q96KP4	CNDP2	0.0029415	0.00388634	0.756881	0.449322	893	uca_imt_m	No
GlutathioneStransferasePi	Glutathione S-transferase P	P09211	GSTP1	-0.00634329	0.00390926	-1.62263	0.105022	893	uca_imt_m	No
Glypican3	Glypican-3	P51654	GPC3	0.00172046	0.00398951	0.431245	0.666395	893	uca_imt_m	No
GMCSF	Granulocyte-macrophage colony-stimulating factor	P04141	CSF2	0.00205518	0.00353848	0.580811	0.561515	893	uca_imt_m	No
GNS	N-acetylglucosamine-6-sulfatase	P15586	GNS	0.000182912	0.00375693	0.0486866	0.96118	893	uca_imt_m	No
GOT1	Aspartate aminotransferase, cytoplasmic	P17174	GOT1	-0.00381975	0.0036219	-1.05463	0.291883	893	uca_imt_m	No
GP114	Adhesion G-protein coupled receptor G5	Q8IZF4	ADGRG5	-0.0020944	0.00360309	-0.581279	0.5612	893	uca_imt_m	No
gp130soluble	Interleukin-6 receptor subunit beta	P40189	IL6ST	-0.00227451	0.00367879	-0.618277	0.536551	893	uca_imt_m	No
GP1BA	Platelet glycoprotein Ib alpha chain	P07359	GP1BA	-0.00186806	0.00357239	-0.522917	0.601163	893	uca_imt_m	No
GPC2	Glypican-2	Q8N158	GPC2	-0.0030211	0.00407444	-0.741475	0.458601	893	uca_imt_m	No
GPC5	Glypican-5	P78333	GPC5	-0.00354651	0.00365888	-0.969289	0.332665	893	uca_imt_m	No
gpIIbIIIa	Integrin alpha-IIb: beta-3 complex	P08514 P05106	ITGA2B ITGB3	0.00443298	0.00383211	1.1568	0.247665	893	uca_imt_m	No
GPNMB	Transmembrane glycoprotein NMB	Q14956	GPNMB	0.00276521	0.0036335	0.761032	0.44684	893	uca_imt_m	No
GPVI	Platelet glycoprotein VI	Q9HCN6	GP6	0.00371623	0.00380403	0.97692	0.328875	893	uca_imt_m	No
Granulysin	Granulysin	P22749	GNLY	-0.00421687	0.00372961	-1.13064	0.25851	893	uca_imt_m	No
granzymeA	Granzyme A	P12544	GZMA	0.00474986	0.00364893	1.30171	0.193351	893	uca_imt_m	No
GranzymeB	Granzyme B	P10144	GZMB	-0.000376826	0.00375712	-0.100297	0.920131	893	uca_imt_m	No
GranzymeH	Granzyme H	P20718	GZMH	0.00378136	0.00376485	1.00439	0.315466	893	uca_imt_m	No
GRB2relatedadapterprotein2	GRB2-related adapter protein 2	O75791	GRAP2	-0.0036267	0.00386955	-0.93724	0.34889	893	uca_imt_m	No
GREM1	Gremlin-1	O60565	GREM1	0.000481732	0.00377365	0.127657	0.898449	893	uca_imt_m	No
GRN	Granulins	P28799	GRN	-0.00342799	0.00369076	-0.928803	0.353243	893	uca_imt_m	No
Groa	Growth-regulated alpha protein	P09341	CXCL1	0.00138479	0.00365067	0.379324	0.704538	893	uca_imt_m	No
Grobg	Gro-beta/gamma	P19876 P19875	CXCL3 CXCL2	-0.00464077	0.00373552	-1.24234	0.21444	893	uca_imt_m	No
Growthhormonereceptor	Growth hormone receptor	P10912	GHR	0.0158378	0.00373486	4.24052	2.46343e-05	893	uca_imt_m	Yes
GSK3alphabeta	Glycogen synthase kinase-3 alpha/beta	P49840 P49841	GSK3A GSK3B	0.00399644	0.00377772	1.0579	0.290389	893	uca_imt_m	No
GSTA3	Glutathione S-transferase A3	Q16772	GSTA3	0.000580154	0.00371296	0.156251	0.87587	893	uca_imt_m	No
GV	Calcium-dependent phospholipase A2	P39877	PLA2G5	0.00108134	0.00356719	0.303136	0.761858	893	uca_imt_m	No
GX	Group 10 secretory phospholipase A2	O15496	PLA2G10	-0.00379651	0.00371055	-1.02317	0.306506	893	uca_imt_m	No
H6ST1	Heparan-sulfate 6-O-sulfotransferase 1	O60243	HS6ST1	0.000830513	0.00401339	0.206935	0.836108	893	uca_imt_m	No
HAI1	Kunitz-type protease inhibitor 1	O43278	SPINT1	-0.00856354	0.00384463	-2.2274	0.02617	893	uca_imt_m	No
HaptoglobinMixedType	Haptoglobin	P00738	HP	0.00220251	0.0036098	0.610149	0.541919	893	uca_imt_m	No
Hat1	Histone acetyltransferase type B catalytic subunit	O14929	HAT1	0.00169655	0.00363343	0.466927	0.640666	893	uca_imt_m	No
HBEGF	Heparin-binding EGF-like growth factor	Q99075	HBEGF	-0.00484294	0.0036145	-1.33987	0.180632	893	uca_imt_m	No
HCC1	C-C motif chemokine 14	Q16627	CCL14	-0.00567323	0.00372477	-1.52311	0.128087	893	uca_imt_m	No
HCC4	C-C motif chemokine 16	O15467	CCL16	0.00299064	0.00381395	0.784132	0.433171	893	uca_imt_m	No
HCG	Human Chorionic Gonadotropin	P01215,P01233	CGA CGB	-0.00515944	0.00519483	-0.993188	0.320889	893	uca_imt_m	No
HCK	Tyrosine-protein kinase HCK	P08631	HCK	0.00734676	0.00369673	1.98737	0.0471882	893	uca_imt_m	No
HDAC8	Histone deacetylase 8	Q9BY41	HDAC8	0.00434969	0.00362613	1.19954	0.230637	893	uca_imt_m	No
HDGR2	Hepatoma-derived growth factor-related protein 2	Q7Z4V5	HDGFRP2	0.0098206	0.00356473	2.75493	0.00599038	893	uca_imt_m	No
Hemoglobin	Hemoglobin	P69905, P68871	HBA1 HBB	-0.0113432	0.00365596	-3.10266	0.00197848	893	uca_imt_m	No
Hemopexin	Hemopexin	P02790	HPX	-0.00171621	0.00364503	-0.470835	0.637874	893	uca_imt_m	No
HeparincofactorII	Heparin cofactor 2	P05546	SERPIND1	0.00776828	0.00366475	2.11973	0.0343055	893	uca_imt_m	No
HGF	Hepatocyte growth factor	P14210	HGF	-0.00664327	0.00387817	-1.71299	0.0870628	893	uca_imt_m	No
HGFA	Hepatocyte growth factor activator	Q04756	HGFAC	0.00327355	0.0035235	0.929062	0.353109	893	uca_imt_m	No
HINT1	Histidine triad nucleotide-binding protein 1	P49773	HINT1	0.000380497	0.0035998	0.1057	0.915845	893	uca_imt_m	No
HIPK3	Homeodomain-interacting protein kinase 3	Q9H422	HIPK3	0.00614756	0.0035378	1.73768	0.0826135	893	uca_imt_m	No
HistoneH12	Histone H1.2	P16403	HIST1H1C	0.00182102	0.00367075	0.496089	0.619954	893	uca_imt_m	No
HistoneH2Az	Histone H2A.z	P0C0S5	H2AFZ	-0.00459163	0.00376148	-1.2207	0.222523	893	uca_imt_m	No
HIV2Rev	Protein Rev_HV2BE	P18093	Human-virus	0.000960784	0.0036072	0.266352	0.79003	893	uca_imt_m	No
HMG1	High mobility group protein B1	P09429	HMGB1	0.000682174	0.00363789	0.187519	0.851296	893	uca_imt_m	No
HMGR	3-hydroxy-3-methylglutaryl-coenzyme A reductase	P04035	HMGCR	-0.00311388	0.00353432	-0.881043	0.378533	893	uca_imt_m	No
hnRNPA2B1	Heterogeneous nuclear ribonucleoproteins A2/B1	P22626	HNRNPA2B1	-0.00335526	0.00362377	-0.925903	0.354747	893	uca_imt_m	No
hnRNPAB	Heterogeneous nuclear ribonucleoprotein A/B	Q99729	HNRNPAB	0.0012418	0.00394598	0.314699	0.753064	893	uca_imt_m	No
hnRNPK	Heterogeneous nuclear ribonucleoprotein K	P61978	HNRNPK	0.000519813	0.00356618	0.145762	0.884143	893	uca_imt_m	No
HNRPQ	Heterogeneous nuclear ribonucleoprotein Q	O60506	SYNCRIP	0.0109429	0.00378634	2.8901	0.00394484	893	uca_imt_m	No
HO2	Heme oxygenase 2	P30519	HMOX2	-0.000514207	0.00373564	-0.137649	0.890549	893	uca_imt_m	No
HPG	15-hydroxyprostaglandin dehydrogenase [NAD(+)]	P15428	HPGD	0.00198733	0.00404538	0.49126	0.623364	893	uca_imt_m	No
HPLN1	Hyaluronan and proteoglycan link protein 1	P10915	HAPLN1	-0.00367309	0.00364892	-1.00662	0.314389	893	uca_imt_m	No
HPVE7Type16	Protein E7_HPV16	P03129	Human-virus	0.000794761	0.00357345	0.222407	0.824048	893	uca_imt_m	No
HPVE7Type18	Protein E7_HPV18	P06788	Human-virus	0.00342013	0.00377198	0.906721	0.3648	893	uca_imt_m	No
HSP40	DnaJ homolog subfamily B member 1	P25685	DNAJB1	0.00336708	0.0039602	0.85023	0.395426	893	uca_imt_m	No
HSP60	60 kDa heat shock protein, mitochondrial	P10809	HSPD1	-0.0041298	0.00376063	-1.09817	0.272429	893	uca_imt_m	No
HSP70	Heat shock 70 kDa protein 1A	P0DMV8	HSPA1A	0.00689276	0.00371437	1.8557	0.0638269	893	uca_imt_m	No
HSP70protein8	Heat shock cognate 71 kDa protein	P11142	HSPA8	0.00246474	0.00377276	0.653299	0.513732	893	uca_imt_m	No
HSP90ab	Heat shock protein HSP 90-alpha/beta	P07900 P08238	HSP90AA1 HSP90AB1	0.0061232	0.00380156	1.61071	0.107599	893	uca_imt_m	No
HTRA2	Serine protease HTRA2, mitochondrial	O43464	HTRA2	0.00162315	0.00370708	0.437852	0.6616	893	uca_imt_m	No
HVEM	Tumor necrosis factor receptor superfamily member 14	Q92956	TNFRSF14	0.000950842	0.00374403	0.253962	0.799583	893	uca_imt_m	No
I309	C-C motif chemokine 1	P22362	CCL1	-0.00123451	0.00364083	-0.339073	0.734635	893	uca_imt_m	No
iC3b	Complement C3b, inactivated	P01024	C3	0.00164338	0.00362491	0.453358	0.650401	893	uca_imt_m	No
IDE	Insulin-degrading enzyme	P14735	IDE	-0.00132709	0.00361216	-0.367395	0.713412	893	uca_imt_m	No
IDS	Iduronate 2-sulfatase	P22304	IDS	-0.00662397	0.00372173	-1.77981	0.0754492	893	uca_imt_m	No
IDUA	Alpha-L-iduronidase	P35475	IDUA	0.00509787	0.00365212	1.39587	0.163103	893	uca_imt_m	No
IF4A3	Eukaryotic initiation factor 4A-III	P38919	EIF4A3	-0.00372575	0.00357169	-1.04313	0.297171	893	uca_imt_m	No
IF4G2	Eukaryotic translation initiation factor 4 gamma 2	P78344	EIF4G2	0.00363678	0.00383851	0.947446	0.343669	893	uca_imt_m	No
IFNaA	Interferon alpha-2	P01563	IFNA2	0.00128686	0.00351551	0.366053	0.714413	893	uca_imt_m	No
IFNg	Interferon gamma	P01579	IFNG	0.00134892	0.00373841	0.360827	0.718314	893	uca_imt_m	No
IFNgR1	Interferon gamma receptor 1	P15260	IFNGR1	0.000156383	0.00362548	0.0431343	0.965604	893	uca_imt_m	No
IFNlambda1	Interferon lambda-1	Q8IU54	IFNL1	0.00253734	0.00391603	0.647937	0.517193	893	uca_imt_m	No
IFNlambda2	Interferon lambda-2	Q8IZJ0	IFNL2	-0.00356346	0.00388352	-0.917584	0.359085	893	uca_imt_m	No
IgD	Immunoglobulin D	P01880	IGHD IGK@ IGL@	0.00954182	0.00371941	2.56541	0.0104684	893	uca_imt_m	No
IgE	Immunoglobulin E	P01854	IGHE IGK@ IGL@	0.00267184	0.00377056	0.708605	0.478756	893	uca_imt_m	No
IGFBP1	Insulin-like growth factor-binding protein 1	P08833	IGFBP1	-0.011072	0.00376136	-2.94363	0.0033283	893	uca_imt_m	No
IGFBP2	Insulin-like growth factor-binding protein 2	P18065	IGFBP2	-0.0151179	0.00368534	-4.10218	4.46846e-05	893	uca_imt_m	Yes
IGFBP3	Insulin-like growth factor-binding protein 3	P17936	IGFBP3	-0.0111669	0.00382731	-2.91768	0.00361526	893	uca_imt_m	No
IGFBP4	Insulin-like growth factor-binding protein 4	P22692	IGFBP4	0.000626281	0.00372444	0.168154	0.8665	893	uca_imt_m	No
IGFBP5	Insulin-like growth factor-binding protein 5	P24593	IGFBP5	-0.00784956	0.00362255	-2.16686	0.0305104	893	uca_imt_m	No
IGFBP6	Insulin-like growth factor-binding protein 6	P24592	IGFBP6	-0.00675347	0.00395562	-1.70731	0.0881135	893	uca_imt_m	No
IGFBP7	Insulin-like growth factor-binding protein 7	Q16270	IGFBP7	0.00399003	0.00373525	1.06821	0.285717	893	uca_imt_m	No
IGFI	Insulin-like growth factor I	P05019	IGF1	-0.00873353	0.00368309	-2.37125	0.0179403	893	uca_imt_m	No
IGFIIreceptor	Cation-independent mannose-6-phosphate receptor	P11717	IGF2R	-0.00215664	0.00377508	-0.571284	0.567951	893	uca_imt_m	No
IGFIsR	Insulin-like growth factor 1 receptor	P08069	IGF1R	-0.000608291	0.00377163	-0.161281	0.871909	893	uca_imt_m	No
IgG	Immunoglobulin G	P01857	IGHG1 IGHG2 IGHG3 IGHG4 IGK@ IGL@	0.00380278	0.00367537	1.03466	0.301107	893	uca_imt_m	No
IgM	Immunoglobulin M	P01871	IGHM IGJ IGK@ IGL@	-0.0113194	0.00374471	-3.02277	0.00257658	893	uca_imt_m	No
IL10	Interleukin-10	P22301	IL10	-0.000837529	0.00357719	-0.23413	0.814938	893	uca_imt_m	No
IL10Rb	Interleukin-10 receptor subunit beta	Q08334	IL10RB	-0.00487159	0.00351561	-1.3857	0.166185	893	uca_imt_m	No
IL11	Interleukin-11	P20809	IL11	0.00192143	0.00385825	0.498005	0.618604	893	uca_imt_m	No
IL11RA	Interleukin-11 receptor subunit alpha	Q14626	IL11RA	-0.0020499	0.00360343	-0.568875	0.569585	893	uca_imt_m	No
IL12	Interleukin-12	P29459, P29460	IL12A IL12B	-0.00217939	0.00356855	-0.61072	0.541541	893	uca_imt_m	No
IL12Rb1	Interleukin-12 receptor subunit beta-1	P42701	IL12RB1	0.00860438	0.00362805	2.37163	0.0179221	893	uca_imt_m	No
IL12RB2	Interleukin-12 receptor subunit beta-2	Q99665	IL12RB2	-0.00329987	0.00385359	-0.85631	0.392057	893	uca_imt_m	No
IL13	Interleukin-13	P35225	IL13	-0.00284107	0.00365016	-0.778341	0.436575	893	uca_imt_m	No
IL13Ra1	Interleukin-13 receptor subunit alpha-1	P78552	IL13RA1	-0.000937148	0.00363605	-0.257738	0.796669	893	uca_imt_m	No
IL15Ra	Interleukin-15 receptor subunit alpha	Q13261	IL15RA	0.00019297	0.00397557	0.0485388	0.961298	893	uca_imt_m	No
IL16	Interleukin-16	Q14005	IL16	0.00892683	0.00375883	2.3749	0.0177651	893	uca_imt_m	No
IL17	Interleukin-17A	Q16552	IL17A	0.00444955	0.00355192	1.25272	0.210638	893	uca_imt_m	No
IL17B	Interleukin-17B	Q9UHF5	IL17B	0.00280948	0.00367795	0.763871	0.445147	893	uca_imt_m	No
IL17BR	Interleukin-17 receptor B	Q9NRM6	IL17RB	0.00142614	0.00366389	0.389242	0.697191	893	uca_imt_m	No
IL17D	Interleukin-17D	Q8TAD2	IL17D	0.0045507	0.00374972	1.21361	0.225218	893	uca_imt_m	No
IL17E	Interleukin-25	Q9H293	IL25	0.00425395	0.0038365	1.10881	0.267811	893	uca_imt_m	No
IL17F	Interleukin-17F	Q96PD4	IL17F	0.00114033	0.00354089	0.322046	0.747493	893	uca_imt_m	No
IL17RC	Interleukin-17 receptor C	Q8NAC3	IL17RC	-0.00542042	0.00370203	-1.46418	0.143499	893	uca_imt_m	No
IL17RD	Interleukin-17 receptor D	Q8NFM7	IL17RD	-7.38836e-05	0.00381782	-0.0193523	0.984564	893	uca_imt_m	No
IL17sR	Interleukin-17 receptor A	Q96F46	IL17RA	-0.00103422	0.0036187	-0.285797	0.7751	893	uca_imt_m	No
IL18BPa	Interleukin-18-binding protein	O95998	IL18BP	-0.00370685	0.00381309	-0.972136	0.331247	893	uca_imt_m	No
IL18Ra	Interleukin-18 receptor 1	Q13478	IL18R1	0.00269338	0.00389653	0.691226	0.489604	893	uca_imt_m	No
IL18Rb	Interleukin-18 receptor accessory protein	O95256	IL18RAP	-0.000473733	0.00365034	-0.129778	0.896772	893	uca_imt_m	No
IL19	Interleukin-19	Q9UHD0	IL19	0.00495039	0.00365541	1.35426	0.175997	893	uca_imt_m	No
IL1a	Interleukin-1 alpha	P01583	IL1A	0.00471412	0.00389999	1.20875	0.22708	893	uca_imt_m	No
IL1b	Interleukin-1 beta	P01584	IL1B	0.00183819	0.00367122	0.500702	0.616705	893	uca_imt_m	No
IL1F7	Interleukin-37	Q9NZH6	IL37	-0.000577491	0.00361546	-0.159728	0.873132	893	uca_imt_m	No
IL1R4	Interleukin-1 receptor-like 1	Q01638	IL1RL1	-0.00586174	0.00398889	-1.46952	0.142046	893	uca_imt_m	No
IL1RAcP	Interleukin-1 Receptor accessory protein	Q9NPH3	IL1RAP	-0.00390533	0.00378055	-1.03301	0.301882	893	uca_imt_m	No
IL1Rrp2	Interleukin-1 receptor-like 2	Q9HB29	IL1RL2	0.00317972	0.00363396	0.875	0.38181	893	uca_imt_m	No
IL1sR9	X-linked interleukin-1 receptor accessory protein-like 2	Q9NP60	IL1RAPL2	-0.001366	0.00367522	-0.37168	0.71022	893	uca_imt_m	No
IL1sRI	Interleukin-1 receptor type 1	P14778	IL1R1	-0.0122839	0.00366093	-3.35541	0.000826032	893	uca_imt_m	No
IL2	Interleukin-2	P60568	IL2	-0.00158199	0.00372097	-0.425157	0.670825	893	uca_imt_m	No
IL20	Interleukin-20	Q9NYY1	IL20	-0.00486989	0.00369985	-1.31624	0.188433	893	uca_imt_m	No
IL20Ra	Interleukin-20 receptor subunit alpha	Q9UHF4	IL20RA	-0.000604862	0.00363014	-0.166622	0.867705	893	uca_imt_m	No
IL22	Interleukin-22	Q9GZX6	IL22	-0.00125441	0.00362941	-0.345624	0.729707	893	uca_imt_m	No
IL22BP	Interleukin-22 receptor subunit alpha-2	Q969J5	IL22RA2	-0.00236024	0.00367839	-0.641649	0.521266	893	uca_imt_m	No
IL22RA1	Interleukin-22 receptor subunit alpha-1	Q8N6P7	IL22RA1	-0.0048797	0.00377885	-1.29132	0.196929	893	uca_imt_m	No
IL23	Interleukin-23	P29460, Q9NPF7	IL12B IL23A	0.00226777	0.00365086	0.621159	0.534654	893	uca_imt_m	No
IL23R	Interleukin-23 receptor	Q5VWK5	IL23R	0.0019001	0.00380295	0.499639	0.617453	893	uca_imt_m	No
IL24	Interleukin-24	Q13007	IL24	0.00123576	0.00397388	0.310971	0.755895	893	uca_imt_m	No
IL27	Interleukin-27	Q8NEV9 Q14213	IL27 EBI3	-0.00276999	0.00370639	-0.747356	0.455046	893	uca_imt_m	No
IL2sRa	Interleukin-2 receptor subunit alpha	P01589	IL2RA	-0.000916349	0.00374311	-0.244809	0.806661	893	uca_imt_m	No
IL2sRg	Cytokine receptor common subunit gamma	P31785	IL2RG	0.000267439	0.00372976	0.0717041	0.942853	893	uca_imt_m	No
IL3	Interleukin-3	P08700	IL3	-0.00308878	0.00382745	-0.807005	0.419879	893	uca_imt_m	No
IL34	Interleukin-34	Q6ZMJ4	IL34	0.00483651	0.00359392	1.34575	0.178727	893	uca_imt_m	No
IL3Ra	Interleukin-3 receptor subunit alpha	P26951	IL3RA	-0.000214392	0.00357562	-0.0599595	0.952201	893	uca_imt_m	No
IL4	Interleukin-4	P05112	IL4	0.00337823	0.00357812	0.944135	0.345357	893	uca_imt_m	No
IL4sR	Interleukin-4 receptor subunit alpha	P24394	IL4R	0.00150306	0.00381211	0.394287	0.693464	893	uca_imt_m	No
IL5	Interleukin-5	P05113	IL5	0.00296461	0.00387675	0.764714	0.444645	893	uca_imt_m	No
IL5Ra	Interleukin-5 receptor subunit alpha	Q01344	IL5RA	-0.00648109	0.00369392	-1.75453	0.0796841	893	uca_imt_m	No
IL6	Interleukin-6	P05231	IL6	0.000472025	0.00360824	0.130819	0.895948	893	uca_imt_m	No
IL6sRa	Interleukin-6 receptor subunit alpha	P08887	IL6R	0.00054662	0.00364914	0.149794	0.880961	893	uca_imt_m	No
IL7	Interleukin-7	P13232	IL7	0.000756732	0.00364922	0.207368	0.83577	893	uca_imt_m	No
IL7Ra	Interleukin-7 receptor subunit alpha	P16871	IL7R	0.00279887	0.00350999	0.7974	0.425432	893	uca_imt_m	No
IL8	Interleukin-8	P10145	CXCL8	-7.07589e-05	0.00362297	-0.0195307	0.984422	893	uca_imt_m	No
ILT2	Leukocyte immunoglobulin-like receptor subfamily B member 1	Q8NHL6	LILRB1	0.000972294	0.00363307	0.267624	0.789051	893	uca_imt_m	No
ILT4	Leukocyte immunoglobulin-like receptor subfamily B member 2	Q8N423	LILRB2	-0.00101347	0.00367887	-0.275483	0.783009	893	uca_imt_m	No
IMB1	Importin subunit beta-1	Q14974	KPNB1	-0.000271354	0.00388395	-0.0698653	0.944317	893	uca_imt_m	No
IMDH1	Inosine-5'-monophosphate dehydrogenase 1	P20839	IMPDH1	0.00279195	0.00383211	0.728566	0.466459	893	uca_imt_m	No
IMDH2	Inosine-5'-monophosphate dehydrogenase 2	P12268	IMPDH2	-0.00192988	0.00389084	-0.496005	0.620013	893	uca_imt_m	No
ING1	Inhibitor of growth protein 1	Q9UK53	ING1	0.00679262	0.00374213	1.81517	0.069834	893	uca_imt_m	No
Insulin	Insulin	P01308	INS	0.00764866	0.00365584	2.09218	0.036706	893	uca_imt_m	No
Integrina1b1	Integrin alpha-I: beta-1 complex	P56199, P05556	ITGA1 ITGB1	0.00755169	0.00368575	2.04889	0.0407661	893	uca_imt_m	No
IntegrinaVb5	Integrin alpha-V: beta-5 complex	P06756, P18084	ITGAV ITGB5	-0.00136564	0.00362141	-0.3771	0.706189	893	uca_imt_m	No
IP10	C-X-C motif chemokine 10	P02778	CXCL10	-0.0010363	0.0040057	-0.258708	0.795921	893	uca_imt_m	No
IR	Insulin receptor	P06213	INSR	0.00248408	0.00383118	0.648385	0.516903	893	uca_imt_m	No
ITAC	C-X-C motif chemokine 11	O14625	CXCL11	-0.00182949	0.00374157	-0.488962	0.624989	893	uca_imt_m	No
ITIheavychainH4	Inter-alpha-trypsin inhibitor heavy chain H4	Q14624	ITIH4	0.00401555	0.00362259	1.10848	0.267956	893	uca_imt_m	No
JAG1	Protein jagged-1	P78504	JAG1	-0.00453901	0.00365292	-1.24257	0.214354	893	uca_imt_m	No
JAG2	Protein jagged-2	Q9Y219	JAG2	-0.00287727	0.00378829	-0.759517	0.447745	893	uca_imt_m	No
JAK2	Tyrosine-protein kinase JAK2	O60674	JAK2	0.00120064	0.00367874	0.326373	0.744219	893	uca_imt_m	No
JAMB	Junctional adhesion molecule B	P57087	JAM2	-0.00332369	0.00370638	-0.896748	0.370096	893	uca_imt_m	No
JAMC	Junctional adhesion molecule C	Q9BX67	JAM3	0.00163187	0.00367529	0.44401	0.657143	893	uca_imt_m	No
JAML1	Junctional adhesion molecule-like	Q86YT9	AMICA1	0.00190905	0.00417021	0.457782	0.647221	893	uca_imt_m	No
Kallikrein11	Kallikrein-11	Q9UBX7	KLK11	-0.00679446	0.00365621	-1.85833	0.0634519	893	uca_imt_m	No
kallikrein12	Kallikrein-12	Q9UKR0	KLK12	-2.19695e-05	0.00366139	-0.00600031	0.995214	893	uca_imt_m	No
kallikrein13	Kallikrein-13	Q9UKR3	KLK13	-0.00109954	0.00371287	-0.296142	0.767191	893	uca_imt_m	No
kallikrein14	Kallikrein-14	Q9P0G3	KLK14	0.00462424	0.00363728	1.27135	0.203938	893	uca_imt_m	No
Kallikrein4	Kallikrein-4	Q9Y5K2	KLK4	0.00157371	0.00360861	0.436099	0.662871	893	uca_imt_m	No
kallikrein5	Kallikrein-5	Q9Y337	KLK5	-0.00945118	0.00363643	-2.59902	0.00950381	893	uca_imt_m	No
Kallikrein6	Kallikrein-6	Q92876	KLK6	0.00548946	0.00360561	1.52248	0.128245	893	uca_imt_m	No
Kallikrein7	Kallikrein-7	P49862	KLK7	-0.00102464	0.00371086	-0.27612	0.78252	893	uca_imt_m	No
kallikrein8	Kallikrein-8	O60259	KLK8	-0.00787134	0.00369653	-2.12939	0.0334965	893	uca_imt_m	No
Kallistatin	Kallistatin	P29622	SERPINA4	-0.00597809	0.00376906	-1.5861	0.113073	893	uca_imt_m	No
Karyopherina2	Importin subunit alpha-1	P52292	KPNA2	-0.0074594	0.00363885	-2.04993	0.0406637	893	uca_imt_m	No
Keratin18	Keratin, type I cytoskeletal 18	P05783	KRT18	-0.00216502	0.00377808	-0.573046	0.566758	893	uca_imt_m	No
KI2L4	Killer cell immunoglobulin-like receptor 2DL4	Q99706	KIR2DL4	0.003033	0.0035485	0.854728	0.392932	893	uca_imt_m	No
KI3L2	Killer cell immunoglobulin-like receptor 3DL2	P43630	KIR3DL2	0.00565396	0.00367733	1.53752	0.124523	893	uca_imt_m	No
KI3S1	Killer cell immunoglobulin-like receptor 3DS1	Q14943	KIR3DS1	-0.00158663	0.0035997	-0.440767	0.659489	893	uca_imt_m	No
KIF23	Kinesin-like protein KIF23	Q02241	KIF23	0.00273355	0.00359184	0.761045	0.446832	893	uca_imt_m	No
KininogenHMW	Kininogen-1	P01042	KNG1	0.00485739	0.0036844	1.31837	0.18772	893	uca_imt_m	No
KIRR3	Kin of IRRE-like protein 3	Q8IZU9	KIRREL3	-0.00298154	0.00413545	-0.720972	0.471116	893	uca_imt_m	No
KLRF1	Killer cell lectin-like receptor subfamily F member 1	Q9NZS2	KLRF1	0.00532526	0.00398202	1.33733	0.181458	893	uca_imt_m	No
KPCI	Protein kinase C iota type	P41743	PRKCI	0.00553986	0.00385557	1.43684	0.151114	893	uca_imt_m	No
KPCT	Protein kinase C theta type	Q04759	PRKCQ	0.00675987	0.00365331	1.85034	0.064596	893	uca_imt_m	No
Kras	GTPase KRas	P01116	KRAS	0.0011109	0.00362325	0.306604	0.759217	893	uca_imt_m	No
KREM2	Kremen protein 2	Q8NCW0	KREMEN2	0.000324658	0.0036156	0.0897936	0.928471	893	uca_imt_m	No
Ku70	X-ray repair cross-complementing protein 6	P12956	XRCC6	-0.00184933	0.00372284	-0.496754	0.619485	893	uca_imt_m	No
KYNU	Kynureninase	Q16719	KYNU	0.00497598	0.00367149	1.3553	0.175665	893	uca_imt_m	No
Lactoferrin	Lactotransferrin	P02788	LTF	-0.000193712	0.0036095	-0.0536672	0.957212	893	uca_imt_m	No
LAG1	C-C motif chemokine 4-like	Q8NHW4	CCL4L1	-0.00661002	0.00370223	-1.78542	0.0745347	893	uca_imt_m	No
LaminB1	Lamin-B1	P20700	LMNB1	-0.00306191	0.00365713	-0.837244	0.402681	893	uca_imt_m	No
Laminin	Laminin	P25391, P07942, P11047	LAMA1 LAMB1 LAMC1	-0.00113867	0.00370414	-0.307405	0.758607	893	uca_imt_m	No
Layilin	Layilin	Q6UX15	LAYN	-0.00443128	0.00386803	-1.14562	0.252261	893	uca_imt_m	No
LCK	Tyrosine-protein kinase Lck	P06239	LCK	0.00411837	0.00372903	1.10441	0.269715	893	uca_imt_m	No
LCMT1	Leucine carboxyl methyltransferase 1	Q9UIC8	LCMT1	-0.00847099	0.00356162	-2.37841	0.017598	893	uca_imt_m	No
LD78beta	C-C motif chemokine 3-like 1	P16619	CCL3L1	0.00279523	0.00368278	0.759001	0.448053	893	uca_imt_m	No
LDHH1	L-lactate dehydrogenase B chain	P07195	LDHB	-0.0014187	0.00365207	-0.388464	0.697766	893	uca_imt_m	No
LEAP1	Hepcidin	P81172	HAMP	0.0043477	0.00375045	1.15925	0.246667	893	uca_imt_m	No
Leptin	Leptin	P41159	LEP	0.0104229	0.00446463	2.33455	0.0197888	893	uca_imt_m	No
LG3BP	Galectin-3-binding protein	Q08380	LGALS3BP	0.00592792	0.00362646	1.63463	0.102481	893	uca_imt_m	No
LGMN	Legumain	Q99538	LGMN	0.00102047	0.00364297	0.28012	0.779451	893	uca_imt_m	No
LIFsR	Leukemia inhibitory factor receptor	P42702	LIFR	0.00231547	0.00361948	0.639725	0.522516	893	uca_imt_m	No
LIGHT	Tumor necrosis factor ligand superfamily member 14	O43557	TNFSF14	0.00184212	0.00376989	0.488641	0.625216	893	uca_imt_m	No
LIMPII	Lysosome membrane protein 2	Q14108	SCARB2	-0.00161048	0.00370703	-0.43444	0.664074	893	uca_imt_m	No
LIN7B	Protein lin-7 homolog B	Q9HAP6	LIN7B	-0.00295683	0.00390098	-0.757972	0.448669	893	uca_imt_m	No
LivinB	Baculoviral IAP repeat-containing protein 7 Isoform beta	Q96CA5	BIRC7	0.000592674	0.00392037	0.151178	0.879869	893	uca_imt_m	No
LKHA4	Leukotriene A-4 hydrolase	P09960	LTA4H	-0.00477191	0.00360325	-1.32433	0.185733	893	uca_imt_m	No
LRIG3	Leucine-rich repeats and immunoglobulin-like domains protein 3	Q6UXM1	LRIG3	0.00402395	0.00371433	1.08336	0.278943	893	uca_imt_m	No
LRP8	Low-density lipoprotein receptor-related protein 8	Q14114	LRP8	-0.00219132	0.00361357	-0.606414	0.544394	893	uca_imt_m	No
LRRT1	Leucine-rich repeat transmembrane neuronal protein 1	Q86UE6	LRRTM1	-0.00471467	0.00376488	-1.25228	0.210799	893	uca_imt_m	No
LRRT3	Leucine-rich repeat transmembrane neuronal protein 3	Q86VH5	LRRTM3	0.00189675	0.00373109	0.508363	0.611325	893	uca_imt_m	No
LSAMP	Limbic system-associated membrane protein	Q13449	LSAMP	-0.0145016	0.00399653	-3.62855	0.000301269	893	uca_imt_m	No
Luteinizinghormone	Luteinizing hormone	P01215, P01229	CGA LHB	-0.00237616	0.0061101	-0.388891	0.69745	893	uca_imt_m	No
LY86	Lymphocyte antigen 86	O95711	LY86	-0.00340505	0.00369429	-0.921707	0.356932	893	uca_imt_m	No
LY9	T-lymphocyte surface antigen Ly-9	Q9HBG7	LY9	-0.00452927	0.00372547	-1.21576	0.2244	893	uca_imt_m	No
Lymphotactin	Lymphotactin	P47992	XCL1	-0.00363703	0.00389833	-0.93297	0.351089	893	uca_imt_m	No
Lymphotoxina1b2	Lymphotoxin alpha1:beta2	P01374, Q06643	LTA LTB	-0.00016495	0.003799	-0.0434192	0.965377	893	uca_imt_m	No
Lymphotoxina2b1	Lymphotoxin alpha2:beta1	P01374, Q06643	LTA LTB	0.00234517	0.00367116	0.638808	0.523112	893	uca_imt_m	No
LymphotoxinbR	Tumor necrosis factor receptor superfamily member 3	P36941	LTBR	0.000333176	0.00367329	0.0907025	0.927749	893	uca_imt_m	No
LYN	Tyrosine-protein kinase Lyn	P07948	LYN	0.00952199	0.0037763	2.52151	0.011859	893	uca_imt_m	No
LYNB	Tyrosine-protein kinase Lyn, isoform B	P07948	LYN	0.0101631	0.00378955	2.68188	0.00745668	893	uca_imt_m	No
Lysozyme	Lysozyme C	P61626	LYZ	-0.00596618	0.00370272	-1.61129	0.107471	893	uca_imt_m	No
LYVE1	Lymphatic vessel endothelial hyaluronic acid receptor 1	Q9Y5Y7	LYVE1	-0.00658602	0.00363422	-1.81222	0.0702887	893	uca_imt_m	No
M2PK	Pyruvate kinase PKM	P14618	PKM2	0.00488233	0.00381698	1.27911	0.201192	893	uca_imt_m	No
Macrophagemannosereceptor	Macrophage mannose receptor 1	P22897	MRC1	0.000796429	0.00369922	0.215297	0.829586	893	uca_imt_m	No
Macrophagescavengerreceptor	Macrophage scavenger receptor types I and II	P21757	MSR1	0.00105383	0.00372292	0.283065	0.777193	893	uca_imt_m	No
Mammaglobin2	Mammaglobin-B	O75556	SCGB2A1	-0.00461429	0.00365246	-1.26334	0.206799	893	uca_imt_m	No
MAPK14	Mitogen-activated protein kinase 14	Q16539	MAPK14	0.00704287	0.00380174	1.85254	0.0642801	893	uca_imt_m	No
MAPK2	MAP kinase-activated protein kinase 2	P49137	MAPKAPK2	0.00831682	0.00374552	2.22047	0.0266381	893	uca_imt_m	No
MAPK5	MAP kinase-activated protein kinase 5	Q8IW41	MAPKAPK5	0.00525757	0.00356198	1.47602	0.140292	893	uca_imt_m	No
MAPKAPK3	MAP kinase-activated protein kinase 3	Q16644	MAPKAPK3	-0.000879629	0.00374379	-0.234957	0.814297	893	uca_imt_m	No
Marapsin	Serine protease 27	Q9BQR3	PRSS27	-0.000298886	0.00371663	-0.0804184	0.935923	893	uca_imt_m	No
MASP3	Mannan-binding lectin serine protease 1	P48740	MASP1	-0.00210528	0.00373268	-0.564013	0.572887	893	uca_imt_m	No
MATK	Megakaryocyte-associated tyrosine-protein kinase	P42679	MATK	0.00143547	0.0037567	0.382109	0.702472	893	uca_imt_m	No
MATN2	Matrilin-2	O00339	MATN2	-0.0117037	0.00370415	-3.1596	0.00163327	893	uca_imt_m	No
MATN3	Matrilin-3	O15232	MATN3	0.00101073	0.00369081	0.27385	0.784264	893	uca_imt_m	No
MBD4	Methyl-CpG-binding domain protein 4	O95243	MBD4	-7.36937e-05	0.0036449	-0.0202183	0.983874	893	uca_imt_m	No
MBL	Mannose-binding protein C	P11226	MBL2	0.00098713	0.00371817	0.265488	0.790695	893	uca_imt_m	No
MCP1	C-C motif chemokine 2	P13500	CCL2	0.00296595	0.00361154	0.821243	0.411728	893	uca_imt_m	No
MCP2	C-C motif chemokine 8	P80075	CCL8	-0.00210213	0.00367059	-0.572695	0.566996	893	uca_imt_m	No
MCP3	C-C motif chemokine 7	P80098	CCL7	-0.00385918	0.00363813	-1.06076	0.289088	893	uca_imt_m	No
MCP4	C-C motif chemokine 13	Q99616	CCL13	-0.000840375	0.00389312	-0.215861	0.829145	893	uca_imt_m	No
MCSFR	Macrophage colony-stimulating factor 1 receptor	P07333	CSF1R	-0.00283263	0.00361475	-0.783631	0.433465	893	uca_imt_m	No
MDC	C-C motif chemokine 22	O00626	CCL22	0.000134558	0.00364209	0.0369451	0.970537	893	uca_imt_m	No
MDHC	Malate dehydrogenase, cytoplasmic	P40925	MDH1	0.00632346	0.00379093	1.66805	0.0956575	893	uca_imt_m	No
MDM2	E3 ubiquitin-protein ligase Mdm2	Q00987	MDM2	-6.42873e-05	0.00365213	-0.0176027	0.98596	893	uca_imt_m	No
MED1	Mediator of RNA polymerase II transcription subunit 1	Q15648	MED1	0.000553767	0.00380688	0.145465	0.884377	893	uca_imt_m	No
MEK1	Dual specificity mitogen-activated protein kinase kinase 1	Q02750	MAP2K1	0.00196197	0.00361353	0.542951	0.5873	893	uca_imt_m	No
MEPE	Matrix extracellular phosphoglycoprotein	Q9NQ76	MEPE	4.06038e-05	0.00374469	0.010843	0.991351	893	uca_imt_m	No
Mesothelin	Mesothelin	Q13421	MSLN	-0.00441172	0.00362377	-1.21744	0.22376	893	uca_imt_m	No
Met	Hepatocyte growth factor receptor	P08581	MET	-0.00473149	0.00364391	-1.29847	0.194464	893	uca_imt_m	No
METAP1	Methionine aminopeptidase 1	P53582	METAP1	0.0124025	0.00378578	3.27607	0.00109337	893	uca_imt_m	No
MFGM	Lactadherin	Q08431	MFGE8	-0.00563965	0.00379783	-1.48497	0.137907	893	uca_imt_m	No
MFRP	Membrane frizzled-related protein	Q9BY79	MFRP	0.000779177	0.00383934	0.202945	0.839224	893	uca_imt_m	No
MIA	Melanoma-derived growth regulatory protein	Q16674	MIA	-0.00557285	0.0036641	-1.52093	0.128632	893	uca_imt_m	No
MICA	MHC class I polypeptide-related sequence A	Q29983	MICA	-0.000563321	0.00363587	-0.154934	0.876908	893	uca_imt_m	No
MICB	MHC class I polypeptide-related sequence B	Q29980	MICB	-0.00119792	0.00354799	-0.337634	0.735719	893	uca_imt_m	No
Midkine	Midkine	P21741	MDK	0.00583986	0.00370231	1.57736	0.115069	893	uca_imt_m	No
MIF	Macrophage migration inhibitory factor	P14174	MIF	-0.00191114	0.00366174	-0.52192	0.601856	893	uca_imt_m	No
MIP1a	C-C motif chemokine 3	P10147	CCL3	0.0016503	0.00366611	0.45015	0.652712	893	uca_imt_m	No
MIP3a	C-C motif chemokine 20	P78556	CCL20	-0.00451616	0.00368635	-1.2251	0.220861	893	uca_imt_m	No
MIP3b	C-C motif chemokine 19	Q99731	CCL19	0.00257652	0.00372952	0.690846	0.489843	893	uca_imt_m	No
MIP5	C-C motif chemokine 15	Q16663	CCL15	-0.00517674	0.00372247	-1.39067	0.164673	893	uca_imt_m	No
MIS	Muellerian-inhibiting factor	P03971	AMH	9.76099e-05	0.00373867	0.0261082	0.979177	893	uca_imt_m	No
MK01	Mitogen-activated protein kinase 1	P28482	MAPK1	0.00642254	0.00368518	1.7428	0.0817143	893	uca_imt_m	No
MK08	Mitogen-activated protein kinase 8	P45983	MAPK8	0.00310952	0.00389957	0.7974	0.425431	893	uca_imt_m	No
MK11	Mitogen-activated protein kinase 11	Q15759	MAPK11	-0.00532136	0.00362899	-1.46635	0.142907	893	uca_imt_m	No
MK12	Mitogen-activated protein kinase 12	P53778	MAPK12	0.00224763	0.0038147	0.589202	0.555875	893	uca_imt_m	No
MK13	Mitogen-activated protein kinase 13	O15264	MAPK13	-0.000785869	0.00359266	-0.218743	0.826901	893	uca_imt_m	No
MMEL2	Membrane metallo-endopeptidase-like 1	Q495T6	MMEL1	-0.00550147	0.00376158	-1.46254	0.143946	893	uca_imt_m	No
MMP1	Interstitial collagenase	P03956	MMP1	-0.00261628	0.00368554	-0.709879	0.477965	893	uca_imt_m	No
MMP10	Stromelysin-2	P09238	MMP10	-0.00187999	0.004045	-0.464769	0.64221	893	uca_imt_m	No
MMP12	Macrophage metalloelastase	P39900	MMP12	0.00679616	0.00409971	1.65772	0.0977275	893	uca_imt_m	No
MMP13	Collagenase 3	P45452	MMP13	0.00118109	0.00358113	0.329808	0.741623	893	uca_imt_m	No
MMP14	Matrix metalloproteinase-14	P50281	MMP14	-0.00580063	0.00368332	-1.57484	0.11565	893	uca_imt_m	No
MMP16	Matrix metalloproteinase-16	P51512	MMP16	-0.000443653	0.00396478	-0.111899	0.910929	893	uca_imt_m	No
MMP17	Matrix metalloproteinase-17	Q9ULZ9	MMP17	0.00684858	0.00373397	1.83413	0.0669693	893	uca_imt_m	No
MMP2	72 kDa type IV collagenase	P08253	MMP2	-0.00865615	0.00365343	-2.36932	0.0180335	893	uca_imt_m	No
MMP3	Stromelysin-1	P08254	MMP3	0.00305414	0.00355899	0.858147	0.391042	893	uca_imt_m	No
MMP7	Matrilysin	P09237	MMP7	-0.00186254	0.00384381	-0.484555	0.628111	893	uca_imt_m	No
MMP8	Neutrophil collagenase	P22894	MMP8	0.00229405	0.00381644	0.601098	0.547928	893	uca_imt_m	No
MMP9	Matrix metalloproteinase-9	P14780	MMP9	-0.00910556	0.00367967	-2.47456	0.0135258	893	uca_imt_m	No
MnSOD	Superoxide dismutase [Mn], mitochondrial	P04179	SOD2	-0.00173449	0.00376883	-0.46022	0.645471	893	uca_imt_m	No
MO2R1	Cell surface glycoprotein CD200 receptor 1	Q8TD46	CD200R1	-0.00433497	0.00371874	-1.16571	0.244045	893	uca_imt_m	No
Moesin	Moesin	P26038	MSN	0.0115902	0.00359858	3.22078	0.00132483	893	uca_imt_m	No
MOZ	Histone acetyltransferase KAT6A	Q92794	KAT6A	0.000772342	0.00355146	0.217472	0.827891	893	uca_imt_m	No
MP2K2	Dual specificity mitogen-activated protein kinase kinase 2	P36507	MAP2K2	-0.00519699	0.00368057	-1.41201	0.158298	893	uca_imt_m	No
MP2K4	Dual specificity mitogen-activated protein kinase kinase 4	P45985	MAP2K4	-0.00221118	0.00365738	-0.604581	0.545612	893	uca_imt_m	No
MPIF1	C-C motif chemokine 23	P55773	CCL23	0.003887	0.00370514	1.04908	0.294425	893	uca_imt_m	No
MRC2	C-type mannose receptor 2	Q9UBG0	MRC2	-0.00274126	0.00360522	-0.760359	0.447242	893	uca_imt_m	No
MRCKB	Serine/threonine-protein kinase MRCK beta	Q9Y5S2	CDC42BPB	0.00317827	0.0041031	0.774602	0.438781	893	uca_imt_m	No
MSP	Hepatocyte growth factor-like protein	P26927	MST1	0.00636356	0.00361133	1.76211	0.0783943	893	uca_imt_m	No
MSPR	Macrophage-stimulating protein receptor	Q04912	MST1R	0.00245566	0.00360584	0.681023	0.496034	893	uca_imt_m	No
Myeloperoxidase	Myeloperoxidase	P05164	MPO	-0.000217531	0.00372393	-0.0584144	0.953432	893	uca_imt_m	No
Myoglobin	Myoglobin	P02144	MB	-0.00208202	0.00414024	-0.502874	0.615177	893	uca_imt_m	No
Myokinasehuman	Adenylate kinase isoenzyme 1	P00568	AK1	-0.000888364	0.00376593	-0.235895	0.813568	893	uca_imt_m	No
NACA	Nascent polypeptide-associated complex subunit alpha	Q13765	NACA	0.00160753	0.00374765	0.428944	0.668068	893	uca_imt_m	No
NADPHP450Oxidoreductase	NADPH--cytochrome P450 reductase	P16435	POR	0.00751673	0.00380179	1.97715	0.048333	893	uca_imt_m	No
NAGK	N-acetyl-D-glucosamine kinase	Q9UJ70	NAGK	0.0029685	0.00375866	0.789776	0.429869	893	uca_imt_m	No
NANOG	Homeobox protein NANOG	Q9H9S0	NANOG	0.00069965	0.00376184	0.185986	0.852498	893	uca_imt_m	No
NAP2	Neutrophil-activating peptide 2	P02775	PPBP	-0.00323128	0.00379586	-0.851262	0.394853	893	uca_imt_m	No
NCAM120	Neural cell adhesion molecule 1, 120 kDa isoform	P13591	NCAM1	-0.00403993	0.00368864	-1.09524	0.27371	893	uca_imt_m	No
NCAML1	Neural cell adhesion molecule L1	P32004	L1CAM	0.000776655	0.00372981	0.208229	0.835098	893	uca_imt_m	No
NCC27	Chloride intracellular channel protein 1	O00299	CLIC1	0.00417328	0.0038274	1.09037	0.275845	893	uca_imt_m	No
NCK1	Cytoplasmic protein NCK1	P16333	NCK1	0.0169969	0.00364505	4.66301	3.59423e-06	893	uca_imt_m	Yes
NDPkinaseB	Nucleoside diphosphate kinase B	P22392	NME2	0.00224597	0.00388102	0.578706	0.562934	893	uca_imt_m	No
Nectinlikeprotein1	Cell adhesion molecule 3	Q8N126	CADM3	-0.00714495	0.00408133	-1.75064	0.0803524	893	uca_imt_m	No
Nectinlikeprotein2	Cell adhesion molecule 1	Q9BY67	CADM1	-0.00303748	0.00368758	-0.823706	0.410328	893	uca_imt_m	No
NET4	Netrin-4	Q9HB63	NTN4	-0.001525	0.0037011	-0.412039	0.68041	893	uca_imt_m	No
Neurotrophin3	Neurotrophin-3	P20783	NTF3	-0.00325858	0.00356878	-0.913078	0.361449	893	uca_imt_m	No
Neurotrophin5	Neurotrophin-4	P34130	NTF4	0.00291764	0.00412265	0.70771	0.479311	893	uca_imt_m	No
NG36	Histone-lysine N-methyltransferase EHMT2	Q96KQ7	EHMT2	-0.00131383	0.00412174	-0.318757	0.749986	893	uca_imt_m	No
NID2	Nidogen-2	Q14112	NID2	-0.00906472	0.0037556	-2.41365	0.0159948	893	uca_imt_m	No
Nidogen	Nidogen-1	P14543	NID1	-0.00932693	0.00389187	-2.39652	0.0167575	893	uca_imt_m	No
NKG2D	NKG2-D type II integral membrane protein	P26718	KLRK1	-0.00199786	0.00359574	-0.55562	0.578611	893	uca_imt_m	No
NKp30	Natural cytotoxicity triggering receptor 3	O14931	NCR3	-0.000882314	0.00378776	-0.232938	0.815863	893	uca_imt_m	No
NKp44	Natural cytotoxicity triggering receptor 2	O95944	NCR2	0.00311166	0.00356101	0.873813	0.382456	893	uca_imt_m	No
NKp46	Natural cytotoxicity triggering receptor 1	O76036	NCR1	-0.00232162	0.00384839	-0.603271	0.546482	893	uca_imt_m	No
NLGNX	Neuroligin-4, X-linked	Q8N0W4	NLGN4X	-0.00433333	0.00380204	-1.13974	0.254702	893	uca_imt_m	No
NMT1	Glycylpeptide N-tetradecanoyltransferase 1	P30419	NMT1	0.00485984	0.00368367	1.3193	0.18741	893	uca_imt_m	No
NogoReceptor	Reticulon-4 receptor	Q9BZR6	RTN4R	0.00689294	0.00367738	1.87441	0.0612011	893	uca_imt_m	No
NOTC2	Neurogenic locus notch homolog protein 2	Q04721	NOTCH2	-0.00194372	0.00381432	-0.509586	0.610468	893	uca_imt_m	No
Notch1	Neurogenic locus notch homolog protein 1	P46531	NOTCH1	-0.0055471	0.00367036	-1.51132	0.131062	893	uca_imt_m	No
NovH	Protein NOV homolog	P48745	NOV	-0.000578262	0.00358392	-0.161349	0.871855	893	uca_imt_m	No
NPSPLA2	Phospholipase A2, membrane associated	P14555	PLA2G2A	0.00087756	0.00373857	0.234732	0.814471	893	uca_imt_m	No
NR1D1	Nuclear receptor subfamily 1 group D member 1	P20393	NR1D1	0.000303797	0.00360151	0.0843527	0.932795	893	uca_imt_m	No
NrCAM	Neuronal cell adhesion molecule	Q92823	NRCAM	-0.00226827	0.00370059	-0.612948	0.540068	893	uca_imt_m	No
NRP1	Neuropilin-1	O14786	NRP1	-0.00676733	0.00363169	-1.86341	0.0627342	893	uca_imt_m	No
NRX1B	Neurexin-1-beta	P58400	NRXN1	-0.0102504	0.00365041	-2.80801	0.00509403	893	uca_imt_m	No
NRX3B	Neurexin-3-beta	Q9HDB5	NRXN3	-0.00178346	0.00364237	-0.489641	0.624509	893	uca_imt_m	No
NSF1C	NSFL1 cofactor p47	Q9UNZ2	NSFL1C	-0.00484687	0.00390217	-1.2421	0.214529	893	uca_imt_m	No
NUDC3	NudC domain-containing protein 3	Q8IVD9	NUDCD3	-0.000193918	0.00375414	-0.0516545	0.958816	893	uca_imt_m	No
NXPH1	Neurexophilin-1	P58417	NXPH1	-0.00853988	0.00369381	-2.31195	0.0210084	893	uca_imt_m	No
OBCAM	Opioid-binding protein/cell adhesion molecule	Q14982	OPCML	0.00214656	0.00360604	0.595268	0.551816	893	uca_imt_m	No
OCAD1	OCIA domain-containing protein 1	Q9NX40	OCIAD1	-0.00110246	0.00385005	-0.286349	0.774678	893	uca_imt_m	No
Olfactomedin4	Olfactomedin-4	Q6UX06	OLFM4	-0.00658239	0.00354117	-1.85882	0.0633829	893	uca_imt_m	No
OLR1	Oxidized low-density lipoprotein receptor 1	P78380	OLR1	-0.0101907	0.00368472	-2.76566	0.00579857	893	uca_imt_m	No
OMD	Osteomodulin	Q99983	OMD	-0.0107058	0.00377295	-2.83752	0.00465001	893	uca_imt_m	No
ON	SPARC	P09486	SPARC	-0.00614171	0.00378489	-1.62269	0.10501	893	uca_imt_m	No
OPG	Tumor necrosis factor receptor superfamily member 11B	O00300	TNFRSF11B	0.000442562	0.00372454	0.118823	0.905442	893	uca_imt_m	No
OSM	Oncostatin-M	P13725	OSM	0.000683613	0.00356885	0.19155	0.848138	893	uca_imt_m	No
OX2G	OX-2 membrane glycoprotein	P41217	CD200	-0.0082104	0.00384081	-2.13767	0.0328154	893	uca_imt_m	No
OX40Ligand	Tumor necrosis factor ligand superfamily member 4	P23510	TNFSF4	0.0010484	0.00364718	0.287455	0.773831	893	uca_imt_m	No
p27Kip1	Cyclin-dependent kinase inhibitor 1B	P46527	CDKN1B	0.000526883	0.00357591	0.147342	0.882895	893	uca_imt_m	No
PA2G4	Proliferation-associated protein 2G4	Q9UQ80	PA2G4	0.00135468	0.00382138	0.354499	0.723049	893	uca_imt_m	No
PACAP27	Pituitary adenylate cyclase-activating polypeptide 27	P18509	ADCYAP1	-0.000818044	0.00384841	-0.212567	0.831714	893	uca_imt_m	No
PACAP38	Pituitary adenylate cyclase-activating polypeptide 38	P18509	ADCYAP1	0.000202085	0.00374419	0.0539728	0.956969	893	uca_imt_m	No
PAFAH	Platelet-activating factor acetylhydrolase	Q13093	PLA2G7	0.0115215	0.00376127	3.06319	0.00225587	893	uca_imt_m	No
PAFAHbetasubunit	Platelet-activating factor acetylhydrolase IB subunit beta	P68402	PAFAH1B2	-0.00445877	0.00362077	-1.23144	0.218484	893	uca_imt_m	No
PAI1	Plasminogen activator inhibitor 1	P05121	SERPINE1	0.00578506	0.00366985	1.57638	0.115295	893	uca_imt_m	No
PAK3	Serine/threonine-protein kinase PAK 3	O75914	PAK3	0.00322644	0.00364526	0.885106	0.376339	893	uca_imt_m	No
PAK6	Serine/threonine-protein kinase PAK 6	Q9NQU5	PAK6	0.00181532	0.00373455	0.486088	0.627025	893	uca_imt_m	No
PAK7	Serine/threonine-protein kinase PAK 7	Q9P286	PAK7	0.00195896	0.00362009	0.541135	0.58855	893	uca_imt_m	No
PAPPA	Pappalysin-1	Q13219	PAPPA	-0.00516621	0.00368605	-1.40156	0.161396	893	uca_imt_m	No
paraoxonase1	Serum paraoxonase/arylesterase 1	P27169	PON1	-0.0026686	0.00354636	-0.75249	0.451956	893	uca_imt_m	No
PARC	C-C motif chemokine 18	P55774	CCL18	0.0020019	0.00381181	0.525182	0.599587	893	uca_imt_m	No
PARK7	Protein deglycase DJ-1	Q99497	PARK7	-0.00267973	0.00358974	-0.746498	0.455564	893	uca_imt_m	No
PBEF	Nicotinamide phosphoribosyltransferase	P43490	NAMPT	-0.00346214	0.00355609	-0.97358	0.33053	893	uca_imt_m	No
PCadherin	Cadherin-3	P22223	CDH3	-0.000890129	0.0036907	-0.241181	0.80947	893	uca_imt_m	No
PCI	Plasma serine protease inhibitor	P05154	SERPINA5	-0.00823094	0.0037182	-2.21369	0.0271033	893	uca_imt_m	No
PCNA	Proliferating cell nuclear antigen	P12004	PCNA	-0.00341091	0.00373051	-0.914328	0.360793	893	uca_imt_m	No
PCSK7	Proprotein convertase subtilisin/kexin type 7	Q16549	PCSK7	0.00754501	0.00366173	2.0605	0.0396408	893	uca_imt_m	No
PCSK9	Proprotein convertase subtilisin/kexin type 9	Q8NBP7	PCSK9	-0.00017253	0.00365225	-0.0472393	0.962333	893	uca_imt_m	No
PDE11	Dual 3',5'-cyclic-AMP and -GMP phosphodiesterase 11A	Q9HCR9	PDE11A	0.00129509	0.00381494	0.339478	0.73433	893	uca_imt_m	No
PDE3A	cGMP-inhibited 3',5'-cyclic phosphodiesterase A	Q14432	PDE3A	-0.00355858	0.00382127	-0.931256	0.351974	893	uca_imt_m	No
PDE4D	cAMP-specific 3',5'-cyclic phosphodiesterase 4D	Q08499	PDE4D	0.00283595	0.00381426	0.743514	0.457367	893	uca_imt_m	No
PDE5A	cGMP-specific 3',5'-cyclic phosphodiesterase	O76074	PDE5A	0.00159866	0.00379709	0.421024	0.67384	893	uca_imt_m	No
PDE7A	High affinity cAMP-specific 3',5'-cyclic phosphodiesterase 7A	Q13946	PDE7A	-0.00279531	0.00355301	-0.786744	0.431642	893	uca_imt_m	No
PDE9A	High affinity cGMP-specific 3',5'-cyclic phosphodiesterase 9A	O76083	PDE9A	-0.00182667	0.00363174	-0.502973	0.615108	893	uca_imt_m	No
PDGFAA	Platelet-derived growth factor subunit A	P04085	PDGFA	-0.00608588	0.00377492	-1.61219	0.107276	893	uca_imt_m	No
PDGFBB	Platelet-derived growth factor subunit B	P01127	PDGFB	3.08278e-07	0.00383745	8.03342e-05	0.999936	893	uca_imt_m	No
PDGFCC	Platelet-derived growth factor C	Q9NRA1	PDGFC	-0.000268068	0.00358671	-0.0747391	0.940439	893	uca_imt_m	No
PDGFRb	Platelet-derived growth factor receptor beta	P09619	PDGFRB	0.00225618	0.00368193	0.612772	0.540184	893	uca_imt_m	No
PDK1	[Pyruvate dehydrogenase (acetyl-transferring)] kinase isozyme 1, mitochondrial	Q15118	PDK1	-0.000737975	0.00379675	-0.19437	0.845931	893	uca_imt_m	No
PDL2	Programmed cell death 1 ligand 2	Q9BQ51	PDCD1LG2	-0.00812104	0.00372219	-2.18179	0.0293861	893	uca_imt_m	No
PDPK1	3-phosphoinositide-dependent protein kinase 1	O15530	PDPK1	0.00647969	0.00378635	1.71133	0.0873692	893	uca_imt_m	No
PECAM1	Platelet endothelial cell adhesion molecule	P16284	PECAM1	0.000694526	0.00365049	0.190255	0.849153	893	uca_imt_m	No
Periostin	Periostin	Q15063	POSTN	-0.00094082	0.00377364	-0.249314	0.803176	893	uca_imt_m	No
PERL	Lactoperoxidase	P22079	LPO	-0.000566899	0.0036532	-0.155179	0.876716	893	uca_imt_m	No
Peroxiredoxin1	Peroxiredoxin-1	Q06830	PRDX1	0.000678936	0.00373468	0.181792	0.855787	893	uca_imt_m	No
Peroxiredoxin5	Peroxiredoxin-5, mitochondrial	P30044	PRDX5	-0.000931905	0.0036045	-0.258539	0.796051	893	uca_imt_m	No
Persephin	Persephin	O60542	PSPN	-0.00291505	0.00398277	-0.731914	0.464414	893	uca_imt_m	No
PESC	Pescadillo homolog	O00541	PES1	-0.00540031	0.00378905	-1.42524	0.154438	893	uca_imt_m	No
PF4	Platelet factor 4	P02776	PF4	-0.00284677	0.00379635	-0.74987	0.453532	893	uca_imt_m	No
PFD5	Prefoldin subunit 5	Q99471	PFDN5	-0.00719671	0.003658	-1.96739	0.0494491	893	uca_imt_m	No
PGCB	Brevican core protein	Q96GW7	BCAN	-0.00893904	0.0037076	-2.411	0.0161106	893	uca_imt_m	No
PGP95	Ubiquitin carboxyl-terminal hydrolase isozyme L1	P09936	UCHL1	-0.00156235	0.00375791	-0.415749	0.677694	893	uca_imt_m	No
PGRPS	Peptidoglycan recognition protein 1	O75594	PGLYRP1	-0.00215056	0.00362181	-0.593781	0.552809	893	uca_imt_m	No
PH	Pancreatic hormone	P01298	PPY	-0.00381543	0.00389735	-0.978981	0.327856	893	uca_imt_m	No
PHI	Glucose-6-phosphate isomerase	P06744	GPI	0.00334749	0.00373641	0.895912	0.370542	893	uca_imt_m	No
phosphoglyceratekinase1	Phosphoglycerate kinase 1	P00558	PGK1	-0.00324929	0.00376347	-0.863376	0.388164	893	uca_imt_m	No
PIGR	Polymeric immunoglobulin receptor	P01833	PIGR	0.00531601	0.00371617	1.43051	0.152923	893	uca_imt_m	No
PIK3CAPIK3R1	PIK3CA/PIK3R1	P42336 P27986	PIK3CA PIK3R1	-0.00215074	0.00375423	-0.572883	0.566869	893	uca_imt_m	No
PIM1	Serine/threonine-protein kinase pim-1	P11309	PIM1	0.0072825	0.00375174	1.9411	0.0525621	893	uca_imt_m	No
PK3CG	Phosphatidylinositol 4,5-bisphosphate 3-kinase catalytic subunit gamma isoform	P48736	PIK3CG	0.00533011	0.0036469	1.46155	0.144219	893	uca_imt_m	No
PKBabg	RAC-alpha/beta/gamma serine/threonine-protein kinase	P31749 P31751 Q9Y243	AKT1 AKT2 AKT3	0.00372613	0.00378605	0.984174	0.325298	893	uca_imt_m	No
PKCA	Protein kinase C alpha type	P17252	PRKCA	0.00511374	0.00381949	1.33885	0.180961	893	uca_imt_m	No
PKCBII	Protein kinase C beta type (splice variant beta-II)	P05771	PRKCB	0.00308815	0.00381544	0.809382	0.418512	893	uca_imt_m	No
PKCD	Protein kinase C delta type	Q05655	PRKCD	0.00186707	0.00366025	0.510093	0.610113	893	uca_imt_m	No
PKCG	Protein kinase C gamma type	P05129	PRKCG	-0.00501588	0.00377363	-1.32919	0.184126	893	uca_imt_m	No
PKCZ	Protein kinase C zeta type	Q05513	PRKCZ	-0.0027751	0.00372095	-0.745804	0.455983	893	uca_imt_m	No
Plasmin	Plasmin	P00747	PLG	0.00176487	0.00364003	0.484852	0.627901	893	uca_imt_m	No
Plasminogen	Plasminogen	P00747	PLG	0.00630182	0.00399779	1.57632	0.115307	893	uca_imt_m	No
PLCG1	1-phosphatidylinositol 4,5-bisphosphate phosphodiesterase gamma-1	P19174	PLCG1	0.00342798	0.00378157	0.906496	0.364919	893	uca_imt_m	No
PlGF	Placenta growth factor	P49763	PGF	-0.000523277	0.00367252	-0.142485	0.88673	893	uca_imt_m	No
PLK1	Serine/threonine-protein kinase PLK1	P53350	PLK1	0.00136069	0.00359179	0.378834	0.704901	893	uca_imt_m	No
PLPP	Pyridoxal phosphate phosphatase	Q96GD0	PDXP	0.00138131	0.00377976	0.365449	0.714863	893	uca_imt_m	No
PLXC1	Plexin-C1	O60486	PLXNC1	0.00175039	0.00388765	0.450243	0.652645	893	uca_imt_m	No
PPAC	Low molecular weight phosphotyrosine protein phosphatase	P24666	ACP1	-0.00162423	0.00370195	-0.43875	0.660949	893	uca_imt_m	No
PPase	Inorganic pyrophosphatase	Q15181	PPA1	-0.00213902	0.0035891	-0.595978	0.551341	893	uca_imt_m	No
PPIB	Peptidyl-prolyl cis-trans isomerase B	P23284	PPIB	0.00247566	0.00372243	0.665065	0.506181	893	uca_imt_m	No
PPID	Peptidyl-prolyl cis-trans isomerase D	Q08752	PPID	-0.00197283	0.00371155	-0.531539	0.595178	893	uca_imt_m	No
PPIE	Peptidyl-prolyl cis-trans isomerase E	Q9UNP9	PPIE	-0.00272169	0.00375797	-0.724246	0.469105	893	uca_imt_m	No
Prekallikrein	Plasma kallikrein	P03952	KLKB1	0.00500751	0.00414154	1.20909	0.226948	893	uca_imt_m	No
PRKACA	cAMP-dependent protein kinase catalytic subunit alpha	P17612	PRKACA	-0.00409222	0.00380689	-1.07495	0.282688	893	uca_imt_m	No
PRL	Prolactin	P01236	PRL	-0.00441255	0.00371628	-1.18736	0.235404	893	uca_imt_m	No
ProlactinReceptor	Prolactin receptor	P16471	PRLR	0.0071811	0.00351818	2.04114	0.0415319	893	uca_imt_m	No
Properdin	Properdin	P27918	CFP	-0.00187366	0.00361203	-0.518728	0.60408	893	uca_imt_m	No
prostaticbindingprotein	Phosphatidylethanolamine-binding protein 1	P30086	PEBP1	0.00421266	0.00365986	1.15104	0.250023	893	uca_imt_m	No
ProteasenexinI	Glia-derived nexin	P07093	SERPINE2	-0.002168	0.00372183	-0.582507	0.560373	893	uca_imt_m	No
Proteinase3	Myeloblastin	P24158	PRTN3	-0.00098088	0.00365615	-0.268282	0.788544	893	uca_imt_m	No
ProteinC	Vitamin K-dependent protein C	P04070	PROC	0.00931232	0.0037006	2.51643	0.01203	893	uca_imt_m	No
Proteindisulfideisomerase	Protein disulfide-isomerase	P07237	P4HB	-0.00131843	0.00406391	-0.324424	0.745693	893	uca_imt_m	No
ProteinS	Vitamin K-dependent protein S	P07225	PROS1	0.00803414	0.00359985	2.2318	0.0258767	893	uca_imt_m	No
Prothrombin	Prothrombin	P00734	F2	-0.00300156	0.00370569	-0.809986	0.418165	893	uca_imt_m	No
PSA	Prostate-specific antigen	P07288	KLK3	-0.00386264	0.00542872	-0.71152	0.476949	893	uca_imt_m	No
PSA1	Proteasome subunit alpha type-1	P25786	PSMA1	0.0011245	0.00352444	0.319058	0.749758	893	uca_imt_m	No
PSA2	Proteasome subunit alpha type-2	P25787	PSMA2	-4.99386e-05	0.00406724	-0.0122783	0.990206	893	uca_imt_m	No
PSA6	Proteasome subunit alpha type-6	P60900	PSMA6	0.00210303	0.00374079	0.562189	0.574129	893	uca_imt_m	No
PSAACT	Alpha-1-antichymotrypsin complex	P01011	SERPINA3	0.00120318	0.00370782	0.324498	0.745638	893	uca_imt_m	No
PSD7	26S proteasome non-ATPase regulatory subunit 7	P51665	PSMD7	-0.00656864	0.0035819	-1.83384	0.0670116	893	uca_imt_m	No
PSelectin	P-selectin	P16109	SELP	0.00134548	0.00371346	0.362324	0.717196	893	uca_imt_m	No
PSMA	Glutamate carboxypeptidase 2	Q04609	FOLH1	0.00224796	0.003582	0.627571	0.530446	893	uca_imt_m	No
PSME1	Proteasome activator complex subunit 1	Q06323	PSME1	0.00297829	0.00362448	0.821714	0.41146	893	uca_imt_m	No
PSME3	Proteasome activator complex subunit 3	P61289	PSME3	-0.00237912	0.00354691	-0.670758	0.502549	893	uca_imt_m	No
pTEN	Phosphatidylinositol 3,4,5-trisphosphate 3-phosphatase and dual-specificity protein phosphatase PTEN	P60484	PTEN	-0.00277235	0.00373141	-0.742975	0.457693	893	uca_imt_m	No
PTH	Parathyroid hormone	P01270	PTH	-0.00274958	0.00374978	-0.733264	0.463591	893	uca_imt_m	No
PTHrP	Parathyroid hormone-related protein	P12272	PTHLH	-0.00432877	0.00361742	-1.19665	0.231763	893	uca_imt_m	No
PTK6	Protein-tyrosine kinase 6	Q13882	PTK6	0.000449949	0.00366341	0.122822	0.902275	893	uca_imt_m	No
PTN	Pleiotrophin	P21246	PTN	-0.0102611	0.00422233	-2.43021	0.015287	893	uca_imt_m	No
PTP1B	Tyrosine-protein phosphatase non-receptor type 1	P18031	PTPN1	0.00497705	0.00364815	1.36427	0.172829	893	uca_imt_m	No
PTP1C	Tyrosine-protein phosphatase non-receptor type 6	P29350	PTPN6	0.00501681	0.00383494	1.30819	0.191149	893	uca_imt_m	No
PYY	Peptide YY	P10082	PYY	0.00093325	0.00362618	0.257365	0.796957	893	uca_imt_m	No
RabGDPdissociationinhibitorbeta	Rab GDP dissociation inhibitor beta	P50395	GDI2	0.0011764	0.00375381	0.313388	0.754059	893	uca_imt_m	No
RAC1	Ras-related C3 botulinum toxin substrate 1	P63000	RAC1	0.00496983	0.00385883	1.28791	0.198112	893	uca_imt_m	No
RAD51	DNA repair protein RAD51 homolog 1	Q06609	RAD51	-0.00606305	0.004628	-1.31008	0.190508	893	uca_imt_m	No
RAN	GTP-binding nuclear protein Ran	P62826	RAN	0.00624983	0.00382684	1.63316	0.10279	893	uca_imt_m	No
RANK	Tumor necrosis factor receptor superfamily member 11A	Q9Y6Q6	TNFRSF11A	0.00284946	0.00400618	0.711264	0.477107	893	uca_imt_m	No
RANTES	C-C motif chemokine 5	P13501	CCL5	-0.00377984	0.00379335	-0.996437	0.319309	893	uca_imt_m	No
RAP	alpha-2-macroglobulin receptor-associated protein	P30533	LRPAP1	-0.00225776	0.00373727	-0.604122	0.545917	893	uca_imt_m	No
RASA1	Ras GTPase-activating protein 1	P20936	RASA1	-0.000566903	0.00355962	-0.159259	0.873501	893	uca_imt_m	No
Rb	Retinoblastoma-associated protein	P06400	RB1	0.00612336	0.00360902	1.69668	0.0901072	893	uca_imt_m	No
RBM39	RNA-binding protein 39	Q14498	RBM39	-0.00160159	0.00379408	-0.422128	0.673034	893	uca_imt_m	No
RBP	Retinol-binding protein 4	P02753	RBP4	-0.0031578	0.00376025	-0.839785	0.401255	893	uca_imt_m	No
RELT	Tumor necrosis factor receptor superfamily member 19L	Q969Z4	RELT	-0.00569512	0.00403462	-1.41156	0.158428	893	uca_imt_m	No
Renin	Renin	P00797	REN	-0.00582776	0.00391698	-1.48782	0.137153	893	uca_imt_m	No
resistin	Resistin	Q9HD89	RETN	-0.00276224	0.00368361	-0.749872	0.45353	893	uca_imt_m	No
RET	Proto-oncogene tyrosine-protein kinase receptor Ret	P07949	RET	0.0116751	0.00369756	3.15752	0.00164484	893	uca_imt_m	No
RGMA	Repulsive guidance molecule A	Q96B86	RGMA	0.00557871	0.00374528	1.48953	0.136702	893	uca_imt_m	No
RGMB	RGM domain family member B	Q6NW40	RGMB	-0.00988187	0.0037468	-2.63741	0.00849995	893	uca_imt_m	No
RGMC	Hemojuvelin	Q6ZVN8	HFE2	8.86413e-06	0.00372489	0.0023797	0.998102	893	uca_imt_m	No
ROBO2	Roundabout homolog 2	Q9HCK4	ROBO2	0.00211227	0.0037811	0.558639	0.576549	893	uca_imt_m	No
ROBO3	Roundabout homolog 3	Q96MS0	ROBO3	0.000670428	0.00415065	0.161524	0.871718	893	uca_imt_m	No
ROR1	Tyrosine-protein kinase transmembrane receptor ROR1	Q01973	ROR1	-0.00643943	0.00382546	-1.68331	0.0926666	893	uca_imt_m	No
RPS6KA3	Ribosomal protein S6 kinase alpha-3	P51812	RPS6KA3	-0.00427727	0.00375173	-1.14008	0.25456	893	uca_imt_m	No
RS3	40S ribosomal protein S3	P23396	RPS3	0.00451202	0.00356912	1.26418	0.206495	893	uca_imt_m	No
RS7	40S ribosomal protein S7	P62081	RPS7	-0.00225193	0.0036487	-0.617186	0.53727	893	uca_imt_m	No
RSKlikeproteinkinase	Ribosomal protein S6 kinase alpha-5	O75582	RPS6KA5	0.00264729	0.00370828	0.713887	0.475485	893	uca_imt_m	No
RSPO2	R-spondin-2	Q6UXX9	RSPO2	0.0044736	0.00384813	1.16254	0.245329	893	uca_imt_m	No
RUXF	Small nuclear ribonucleoprotein F	P62306	SNRPF	0.00524063	0.00373298	1.40387	0.160706	893	uca_imt_m	No
SAP	Serum amyloid P-component	P02743	APCS	0.0077212	0.00408242	1.89133	0.0589057	893	uca_imt_m	No
SARP2	Secreted frizzled-related protein 1	Q8N474	SFRP1	0.00741167	0.00376644	1.96782	0.0493995	893	uca_imt_m	No
SBDS	Ribosome maturation protein SBDS	Q9Y3A5	SBDS	0.0014083	0.00379639	0.370957	0.710758	893	uca_imt_m	No
sCD163	Scavenger receptor cysteine-rich type 1 protein M130	Q86VB7	CD163	-0.00143374	0.00364865	-0.392952	0.694449	893	uca_imt_m	No
sCD4	T-cell surface glycoprotein CD4	P01730	CD4	-0.00367561	0.00402798	-0.91252	0.361743	893	uca_imt_m	No
SCFsR	Mast/stem cell growth factor receptor Kit	P10721	KIT	-0.00354482	0.00386862	-0.916301	0.359757	893	uca_imt_m	No
SCGFalpha	Stem cell growth factor-alpha	Q9Y240	CLEC11A	-0.00170882	0.00370811	-0.460832	0.645032	893	uca_imt_m	No
SCGFbeta	Stem Cell Growth Factor-beta	Q9Y240	CLEC11A	0.000228623	0.00370722	0.0616697	0.95084	893	uca_imt_m	No
SDF1	Stromal cell-derived factor 1	P48061	CXCL12	-0.00790165	0.00370482	-2.1328	0.0332144	893	uca_imt_m	No
SE6L2	Seizure 6-like protein 2	Q6UXD5	SEZ6L2	0.000280885	0.00372175	0.0754711	0.939857	893	uca_imt_m	No
Secretin	Secretin	P09683	SCT	-0.00159853	0.00362265	-0.441261	0.659132	893	uca_imt_m	No
Semaphorin3A	Semaphorin-3A	Q14563	SEMA3A	0.00345149	0.0038116	0.905523	0.365434	893	uca_imt_m	No
Semaphorin3E	Semaphorin-3E	O15041	SEMA3E	-0.00584482	0.00366522	-1.59467	0.111142	893	uca_imt_m	No
Semaphorin6A	Semaphorin-6A	Q9H2E6	SEMA6A	-0.00510078	0.00368177	-1.38541	0.166273	893	uca_imt_m	No
SEPR	Prolyl endopeptidase FAP	Q12884	FAP	0.00803488	0.00364027	2.20722	0.0275533	893	uca_imt_m	No
sESelectin	E-selectin	P16581	SELE	0.00571018	0.00380039	1.50252	0.133317	893	uca_imt_m	No
SET	Protein SET	Q01105	SET	0.00830242	0.00368206	2.25483	0.0243866	893	uca_imt_m	No
sFRP3	Secreted frizzled-related protein 3	Q92765	FRZB	-0.000791924	0.00361734	-0.218924	0.826759	893	uca_imt_m	No
SGTA	Small glutamine-rich tetratricopeptide repeat-containing protein alpha	O43765	SGTA	0.00361451	0.00383468	0.942585	0.346149	893	uca_imt_m	No
SH21A	SH2 domain-containing protein 1A	O60880	SH2D1A	0.00343913	0.00371635	0.925406	0.355006	893	uca_imt_m	No
SHBG	Sex hormone-binding globulin	P04278	SHBG	-0.00510702	0.00387392	-1.31831	0.18774	893	uca_imt_m	No
SHC1	SHC-transforming protein 1	P29353	SHC1	0.00492745	0.00377195	1.30634	0.191774	893	uca_imt_m	No
SHP2	Tyrosine-protein phosphatase non-receptor type 11	Q06124	PTPN11	0.00132249	0.00377314	0.3505	0.726047	893	uca_imt_m	No
Sialoadhesin	Sialoadhesin	Q9BZZ2	SIGLEC1	-0.00154164	0.00369575	-0.41714	0.676677	893	uca_imt_m	No
sICAM1	Intercellular adhesion molecule 1	P05362	ICAM1	-0.00137838	0.00364388	-0.378273	0.705318	893	uca_imt_m	No
sICAM2	Intercellular adhesion molecule 2	P13598	ICAM2	0.00104939	0.00363853	0.288411	0.773099	893	uca_imt_m	No
sICAM3	Intercellular adhesion molecule 3	P32942	ICAM3	-0.00210856	0.0037325	-0.564918	0.572272	893	uca_imt_m	No
sICAM5	Intercellular adhesion molecule 5	Q9UMF0	ICAM5	-0.000477491	0.00358836	-0.133067	0.894171	893	uca_imt_m	No
SIG14	Sialic acid-binding Ig-like lectin 14	Q08ET2	SIGLEC14	-0.00144817	0.00356078	-0.406701	0.684326	893	uca_imt_m	No
Siglec3	Myeloid cell surface antigen CD33	P20138	CD33	0.00231547	0.00371994	0.622448	0.533807	893	uca_imt_m	No
Siglec6	Sialic acid-binding Ig-like lectin 6	O43699	SIGLEC6	-0.00610635	0.00368634	-1.65648	0.0979775	893	uca_imt_m	No
Siglec7	Sialic acid-binding Ig-like lectin 7	Q9Y286	SIGLEC7	0.00232903	0.00362967	0.641663	0.521257	893	uca_imt_m	No
Siglec9	Sialic acid-binding Ig-like lectin 9	Q9Y336	SIGLEC9	0.000474922	0.00364278	0.130374	0.8963	893	uca_imt_m	No
SIRT2	NAD-dependent protein deacetylase sirtuin-2	Q8IXJ6	SIRT2	-0.00154954	0.0037133	-0.417294	0.676564	893	uca_imt_m	No
SKP1	S-phase kinase-associated protein 1	P63208	SKP1	0.00460432	0.00364859	1.26195	0.207299	893	uca_imt_m	No
SLAF5	SLAM family member 5	Q9UIB8	CD84	-0.0105682	0.00377434	-2.80001	0.0052209	893	uca_imt_m	No
SLAF6	SLAM family member 6	Q96DU3	SLAMF6	-0.000997906	0.00359974	-0.277216	0.781679	893	uca_imt_m	No
SLAF7	SLAM family member 7	Q9NQ25	SLAMF7	0.00295857	0.003648	0.81101	0.417577	893	uca_imt_m	No
sLeptinR	Leptin receptor	P48357	LEPR	-0.00139192	0.0036891	-0.377307	0.706036	893	uca_imt_m	No
SLIK5	SLIT and NTRK-like protein 5	O94991	SLITRK5	-0.00604696	0.00379157	-1.59484	0.111103	893	uca_imt_m	No
SLPI	Antileukoproteinase	P03973	SLPI	0.000435466	0.00400269	0.108793	0.913391	893	uca_imt_m	No
sLSelectin	L-Selectin	P14151	SELL	0.000384417	0.00372845	0.103104	0.917904	893	uca_imt_m	No
SMAC	Diablo homolog, mitochondrial	Q9NR28	DIABLO	0.00220372	0.00363585	0.606107	0.544598	893	uca_imt_m	No
SNAA	Alpha-soluble NSF attachment protein	P54920	NAPA	0.00431855	0.00380055	1.1363	0.256139	893	uca_imt_m	No
SOD	Superoxide dismutase [Cu-Zn]	P00441	SOD1	0.00467506	0.00379682	1.23131	0.218533	893	uca_imt_m	No
Soggy1	Dickkopf-like protein 1	Q9UK85	DKKL1	0.00193935	0.00359997	0.538713	0.59022	893	uca_imt_m	No
Somatostatin28	Somatostatin-28	P61278	SST	0.00231422	0.00358808	0.644975	0.51911	893	uca_imt_m	No
SonicHedgehog	Sonic hedgehog protein	Q15465	SHH	-0.0113466	0.00368562	-3.07863	0.00214342	893	uca_imt_m	No
SORC2	VPS10 domain-containing receptor SorCS2	Q96PQ0	SORCS2	0.000363295	0.00389155	0.093355	0.925643	893	uca_imt_m	No
Sortingnexin4	Sorting nexin-4	O95219	SNX4	0.000784361	0.0037839	0.207289	0.835832	893	uca_imt_m	No
SPARCL1	SPARC-like protein 1	Q14515	SPARCL1	-0.00131964	0.00365873	-0.360682	0.718423	893	uca_imt_m	No
SPD	Pulmonary surfactant-associated protein D	P35247	SFTPD	0.00401344	0.00366633	1.09467	0.273956	893	uca_imt_m	No
Sphingosinekinase1	Sphingosine kinase 1	Q9NYA1	SPHK1	0.00546173	0.00381083	1.43321	0.152149	893	uca_imt_m	No
SPHK2	Sphingosine kinase 2	Q9NRA0	SPHK2	0.00397348	0.00368038	1.07964	0.280596	893	uca_imt_m	No
SPINT2	Kunitz-type protease inhibitor 2	O43291	SPINT2	0.00264231	0.00372522	0.709305	0.478321	893	uca_imt_m	No
Spondin1	Spondin-1	Q9HCB6	SPON1	-0.0032077	0.00376354	-0.85231	0.394272	893	uca_imt_m	No
SPTA2	Spectrin alpha chain, non-erythrocytic 1	Q13813	SPTAN1	0.00702573	0.0036626	1.91824	0.055401	893	uca_imt_m	No
sRAGE	Advanced glycosylation end product-specific receptor, soluble	Q15109	AGER	-0.00736517	0.00382726	-1.9244	0.0546234	893	uca_imt_m	No
sRANKL	Tumor necrosis factor ligand superfamily member 11	O14788	TNFSF11	0.00305159	0.00363716	0.839003	0.401693	893	uca_imt_m	No
SRCN1	Proto-oncogene tyrosine-protein kinase Src	P12931	SRC	0.00667594	0.00387382	1.72335	0.0851734	893	uca_imt_m	No
SRECI	Scavenger receptor class F member 1	Q14162	SCARF1	-0.00650072	0.00368923	-1.76208	0.0783995	893	uca_imt_m	No
SRECII	Scavenger receptor class F member 2	Q96GP6	SCARF2	0.00253706	0.00370392	0.684967	0.493543	893	uca_imt_m	No
SSRP1	FACT complex subunit SSRP1	Q08945	SSRP1	0.00249935	0.00373352	0.669435	0.503392	893	uca_imt_m	No
ST4S6	Carbohydrate sulfotransferase 15	Q7LFX5	CHST15	0.00340604	0.00377238	0.902891	0.366829	893	uca_imt_m	No
STAB2	Stabilin-2	Q8WWQ8	STAB2	0.00284687	0.00356068	0.799529	0.424198	893	uca_imt_m	No
Stanniocalcin1	Stanniocalcin-1	P52823	STC1	0.00358805	0.0039861	0.900141	0.368289	893	uca_imt_m	No
sTie1	Tyrosine-protein kinase receptor Tie-1, soluble	P35590	TIE1	-0.00553776	0.00359222	-1.5416	0.123527	893	uca_imt_m	No
sTie2	Angiopoietin-1 receptor, soluble	Q02763	TEK	-0.00582517	0.00372553	-1.56358	0.118272	893	uca_imt_m	No
STK16	Serine/threonine-protein kinase 16	O75716	STK16	-0.00241261	0.0035681	-0.676162	0.499114	893	uca_imt_m	No
STRATIFIN	14-3-3 protein sigma	P31947	SFN	0.00156895	0.00378659	0.414345	0.678722	893	uca_imt_m	No
Stressinducedphosphoprotein1	Stress-induced-phosphoprotein 1	P31948	STIP1	0.00381662	0.00381321	1.00089	0.317151	893	uca_imt_m	No
STX1a	Syntaxin-1A	Q16623	STX1A	0.000219087	0.00361304	0.0606377	0.951661	893	uca_imt_m	No
suPAR	Urokinase plasminogen activator surface receptor	Q03405	PLAUR	-0.00468922	0.003829	-1.22466	0.221028	893	uca_imt_m	No
Survivin	Baculoviral IAP repeat-containing protein 5	O15392	BIRC5	0.00541664	0.00367859	1.47248	0.141246	893	uca_imt_m	No
TACI	Tumor necrosis factor receptor superfamily member 13B	O14836	TNFRSF13B	0.00188084	0.00357069	0.526744	0.598503	893	uca_imt_m	No
TAFI	Carboxypeptidase B2	Q96IY4	CPB2	0.00596983	0.00366932	1.62696	0.1041	893	uca_imt_m	No
TAJ	Tumor necrosis factor receptor superfamily member 19	Q9NS68	TNFRSF19	-0.0014103	0.00359441	-0.392359	0.694887	893	uca_imt_m	No
TAK1TAB1	Mitogen-activated protein kinase kinase kinase 7:TGF-beta-activated kinase 1 and MAP3K7-binding protein 1 fusion	O43318 Q15750	MAP3K7 TAB1	0.00563811	0.00387037	1.45674	0.145542	893	uca_imt_m	No
TARC	C-C motif chemokine 17	Q92583	CCL17	0.00483727	0.00382418	1.26492	0.206233	893	uca_imt_m	No
tau	Microtubule-associated protein tau	P10636	MAPT	0.00376341	0.00366373	1.02721	0.304602	893	uca_imt_m	No
TBK1	Serine/threonine-protein kinase TBK1	Q9UHD2	TBK1	0.00154127	0.00356791	0.43198	0.665861	893	uca_imt_m	No
TBP	TATA-box-binding protein	P20226	TBP	-0.0029358	0.00390385	-0.752027	0.452234	893	uca_imt_m	No
TCCR	Interleukin-27 receptor subunit alpha	Q6UWB1	IL27RA	0.00200885	0.00385651	0.520898	0.602568	893	uca_imt_m	No
TCPTP	Tyrosine-protein phosphatase non-receptor type 2	P17706	PTPN2	0.00109017	0.00362237	0.300953	0.763521	893	uca_imt_m	No
TCTP	Translationally-controlled tumor protein	P13693	TPT1	0.00414434	0.00382085	1.08466	0.278364	893	uca_imt_m	No
TEC	Tyrosine-protein kinase Tec	P42680	TEC	0.00553832	0.00376848	1.46964	0.142012	893	uca_imt_m	No
TECK	C-C motif chemokine 25	O15444	CCL25	0.00798651	0.00369893	2.15914	0.0311059	893	uca_imt_m	No
Tenascin	Tenascin	P24821	TNC	-0.0019024	0.0036758	-0.517546	0.604904	893	uca_imt_m	No
Testican1	Testican-1	Q08629	SPOCK1	0.00363222	0.00365021	0.99507	0.319973	893	uca_imt_m	No
Testican2	Testican-2	Q92563	SPOCK2	0.00191829	0.00366707	0.523113	0.601026	893	uca_imt_m	No
TF	Tissue Factor	P13726	F3	-0.00488415	0.00362261	-1.34824	0.177924	893	uca_imt_m	No
TFF3	Trefoil factor 3	Q07654	TFF3	-0.00412038	0.00380356	-1.0833	0.278971	893	uca_imt_m	No
TFPI	Tissue factor pathway inhibitor	P10646	TFPI	0.00661273	0.0038529	1.7163	0.0864557	893	uca_imt_m	No
TGFb1	Transforming growth factor beta-1	P01137	TGFB1	-0.00115769	0.00390699	-0.296312	0.767061	893	uca_imt_m	No
TGFb2	Transforming growth factor beta-2	P61812	TGFB2	-0.00299639	0.00398716	-0.75151	0.452545	893	uca_imt_m	No
TGFb3	Transforming growth factor beta-3	P10600	TGFB3	0.00265389	0.00368437	0.720311	0.471523	893	uca_imt_m	No
TGFbRII	TGF-beta receptor type-2	P37173	TGFBR2	0.00164091	0.00355237	0.46192	0.644252	893	uca_imt_m	No
TGFbRIII	Transforming growth factor beta receptor type 3	Q03167	TGFBR3	-0.0123726	0.00364327	-3.39603	0.000714022	893	uca_imt_m	No
TGM3	Protein-glutamine gamma-glutamyltransferase E	Q08188	TGM3	-0.00137852	0.00372074	-0.370495	0.711102	893	uca_imt_m	No
Thrombin	Thrombin	P00734	F2	-0.00324465	0.00375268	-0.864621	0.38748	893	uca_imt_m	No
ThrombopoietinReceptor	Thrombopoietin Receptor	P40238	MPL	0.00929986	0.00368331	2.52486	0.0117473	893	uca_imt_m	No
Thrombospondin1	Thrombospondin-1	P07996	THBS1	-0.00274242	0.00375634	-0.730079	0.465534	893	uca_imt_m	No
Thymidinekinase	Thymidine kinase, cytosolic	P04183	TK1	0.000661724	0.00368482	0.179581	0.857522	893	uca_imt_m	No
Thyroglobulin	Thyroglobulin	P01266	TG	-0.00118411	0.00405507	-0.292006	0.77035	893	uca_imt_m	No
ThyroxineBindingGlobulin	Thyroxine-binding globulin	P05543	SERPINA7	0.00129853	0.0038684	0.335678	0.737193	893	uca_imt_m	No
TIG2	Retinoic acid receptor responder protein 2	Q99969	RARRES2	0.00996503	0.0036741	2.71223	0.00681222	893	uca_imt_m	No
TIMD3	Hepatitis A virus cellular receptor 2	Q8TDQ0	HAVCR2	-0.0039029	0.00367093	-1.06319	0.287984	893	uca_imt_m	No
TIMP1	Metalloproteinase inhibitor 1	P01033	TIMP1	0.000142266	0.00359649	0.039557	0.968455	893	uca_imt_m	No
TIMP2	Metalloproteinase inhibitor 2	P16035	TIMP2	-0.00742186	0.00361746	-2.05168	0.0404934	893	uca_imt_m	No
TIMP3	Metalloproteinase inhibitor 3	P35625	TIMP3	0.00311549	0.00374144	0.832699	0.405238	893	uca_imt_m	No
TLR2	Toll-like receptor 2	O60603	TLR2	0.00148411	0.00354083	0.419142	0.675213	893	uca_imt_m	No
TLR4MD2complex	Toll-like receptor 4:Lymphocyte antigen 96 complex	O00206 Q9Y6Y9	TLR4 LY96	-0.00283817	0.00380368	-0.746164	0.455766	893	uca_imt_m	No
TMA	Thyroid peroxidase	P07202	TPO	0.00283849	0.00369393	0.76842	0.442442	893	uca_imt_m	No
TNFa	Tumor necrosis factor	P01375	TNF	0.000107201	0.00367412	0.0291773	0.97673	893	uca_imt_m	No
TNFb	Lymphotoxin-alpha	P01374	LTA	-0.000213826	0.00365761	-0.0584605	0.953395	893	uca_imt_m	No
TNFSF15	Tumor necrosis factor ligand superfamily member 15	O95150	TNFSF15	0.00228846	0.00365532	0.626063	0.531434	893	uca_imt_m	No
TNFSF18	Tumor necrosis factor ligand superfamily member 18	Q9UNG2	TNFSF18	-0.00245505	0.00432637	-0.567463	0.570543	893	uca_imt_m	No
TNFsRI	Tumor necrosis factor receptor superfamily member 1A	P19438	TNFRSF1A	-0.00575284	0.00391436	-1.46968	0.142003	893	uca_imt_m	No
TNFsRII	Tumor necrosis factor receptor superfamily member 1B	P20333	TNFRSF1B	-0.00659038	0.00378905	-1.73932	0.0823244	893	uca_imt_m	No
TNR4	Tumor necrosis factor receptor superfamily member 4	P43489	TNFRSF4	-0.00184785	0.00361802	-0.510735	0.609664	893	uca_imt_m	No
TopoisomeraseI	DNA topoisomerase 1	P11387	TOP1	-0.00154261	0.0035509	-0.434429	0.664083	893	uca_imt_m	No
tPA	Tissue-type plasminogen activator	P00750	PLAT	0.00999252	0.00385092	2.59484	0.00961938	893	uca_imt_m	No
TPSB2	Tryptase beta-2	P20231	TPSB2	-0.00329458	0.00364818	-0.903073	0.366732	893	uca_imt_m	No
TPSG1	Tryptase gamma	Q9NRR2	TPSG1	0.00385879	0.00367398	1.0503	0.293864	893	uca_imt_m	No
TRAILR1	Tumor necrosis factor receptor superfamily member 10A	O00220	TNFRSF10A	0.000135572	0.00381737	0.0355145	0.971677	893	uca_imt_m	No
transcriptionfactorMLR1isoformCRA_b	Ligand-dependent nuclear receptor corepressor-like protein	Q8N3X6	LCORL	0.00212149	0.00426206	0.497762	0.618775	893	uca_imt_m	No
Transferrin	Serotransferrin	P02787	TF	-0.00634992	0.00368261	-1.7243	0.0850019	893	uca_imt_m	No
Transketolase	Transketolase	P29401	TKT	0.003288	0.00385192	0.853601	0.393556	893	uca_imt_m	No
TrATPase	Tartrate-resistant acid phosphatase type 5	P13686	ACP5	0.000918024	0.00384298	0.238883	0.811251	893	uca_imt_m	No
Triosephosphateisomerase	Triosephosphate isomerase	P60174	TPI1	0.00226031	0.00383114	0.589983	0.555352	893	uca_imt_m	No
TrkA	High affinity nerve growth factor receptor	P04629	NTRK1	0.00195088	0.0036583	0.533276	0.593975	893	uca_imt_m	No
TrkB	BDNF/NT-3 growth factors receptor	Q16620	NTRK2	0.0023465	0.00374531	0.626517	0.531137	893	uca_imt_m	No
Tropomyosin1alphachain	Tropomyosin alpha-1 chain	P09493	TPM1	0.00209922	0.00371442	0.565156	0.57211	893	uca_imt_m	No
Tropomyosin2	Tropomyosin beta chain	P07951	TPM2	-0.00336989	0.00356958	-0.944058	0.345397	893	uca_imt_m	No
TroponinI	Troponin I, cardiac muscle	P19429	TNNI3	0.000117591	0.00363291	0.0323683	0.974186	893	uca_imt_m	No
TroponinIskeletalfasttwitch	Troponin I, fast skeletal muscle	P48788	TNNI2	-0.00131975	0.00374189	-0.352696	0.7244	893	uca_imt_m	No
TRY3	Trypsin-3	P35030	PRSS3	0.002267	0.00382763	0.592275	0.553817	893	uca_imt_m	No
Trypsin	Trypsin-1	P07477	PRSS1	-0.00848356	0.00370614	-2.28905	0.0223099	893	uca_imt_m	No
Trypsin2	Trypsin-2	P07478	PRSS2	-0.00622336	0.00373136	-1.66785	0.0956973	893	uca_imt_m	No
TS	Thymidylate synthase	P04818	TYMS	0.00120289	0.00359002	0.335064	0.737656	893	uca_imt_m	No
TSG6	Tumor necrosis factor-inducible gene 6 protein	P98066	TNFAIP6	-0.00592884	0.00370578	-1.59989	0.109978	893	uca_imt_m	No
TSH	Thyroid Stimulating Hormone	P01215 P01222	CGA TSHB	0.00106168	0.00365491	0.290481	0.771516	893	uca_imt_m	No
TSLP	Thymic stromal lymphopoietin	Q969D9	TSLP	-0.000667243	0.00357319	-0.186736	0.85191	893	uca_imt_m	No
TSLPR	Cytokine receptor-like factor 2	Q9HC73	CRLF2	0.0048399	0.00360287	1.34334	0.179503	893	uca_imt_m	No
TSP2	Thrombospondin-2	P35442	THBS2	0.00262402	0.00366512	0.715943	0.474215	893	uca_imt_m	No
TSP4	Thrombospondin-4	P35443	THBS4	0.00519389	0.00371834	1.39683	0.162813	893	uca_imt_m	No
TWEAK	Tumor necrosis factor ligand superfamily member 12	O43508	TNFSF12	-0.00790447	0.00414365	-1.90761	0.0567632	893	uca_imt_m	No
TWEAKR	Tumor necrosis factor receptor superfamily member 12A	Q9NP84	TNFRSF12A	-0.000692504	0.00371732	-0.186291	0.852259	893	uca_imt_m	No
TXD12	Thioredoxin domain-containing protein 12	O95881	TXNDC12	-0.00392252	0.00360761	-1.08729	0.277203	893	uca_imt_m	No
TYK2	Non-receptor tyrosine-protein kinase TYK2	P29597	TYK2	0.00335936	0.00401192	0.837344	0.402624	893	uca_imt_m	No
UB2L3	Ubiquitin-conjugating enzyme E2 L3	P68036	UBE2L3	0.00566298	0.0037538	1.5086	0.131757	893	uca_imt_m	No
UBC9	SUMO-conjugating enzyme UBC9	P63279	UBE2I	0.00131189	0.00378647	0.346468	0.729073	893	uca_imt_m	No
UBE2N	Ubiquitin-conjugating enzyme E2 N	P61088	UBE2N	-0.000303506	0.0038338	-0.079166	0.936918	893	uca_imt_m	No
Ubiquitin	Ubiquitin	P62979	RPS27A	-0.00296849	0.00372132	-0.797699	0.425258	893	uca_imt_m	No
Ubiquitin1	Ubiquitin+1, truncated mutation for UbB	P62979	RPS27A	-0.000368844	0.003827	-0.0963795	0.923241	893	uca_imt_m	No
UFC1	Ubiquitin-fold modifier-conjugating enzyme 1	Q9Y3C8	UFC1	-0.000372386	0.00386164	-0.096432	0.923199	893	uca_imt_m	No
UFM1	Ubiquitin-fold modifier 1	P61960	UFM1	0.00096632	0.00385728	0.250519	0.802244	893	uca_imt_m	No
ULBP1	NKG2D ligand 1	Q9BZM6	ULBP1	0.00306663	0.00363537	0.843555	0.399145	893	uca_imt_m	No
ULBP2	NKG2D ligand 2	Q9BZM5	ULBP2	-0.00429663	0.00373657	-1.14989	0.2505	893	uca_imt_m	No
ULBP3	NKG2D ligand 3	Q9BZM4	ULBP3	0.00612577	0.00357951	1.71134	0.0873664	893	uca_imt_m	No
UNC5H3	Netrin receptor UNC5C	O95185	UNC5C	-0.00678513	0.00372587	-1.82109	0.0689299	893	uca_imt_m	No
UNC5H4	Netrin receptor UNC5D	Q6UXZ4	UNC5D	-0.0130892	0.00379396	-3.45	0.000586964	893	uca_imt_m	No
URB	Coiled-coil domain-containing protein 80	Q76M96	CCDC80	-0.00251011	0.00393658	-0.637636	0.523875	893	uca_imt_m	No
VasoactiveIntestinalPeptide	Vasoactive Intestinal Peptide	P01282	VIP	0.00102988	0.0037065	0.277857	0.781187	893	uca_imt_m	No
VCAM1	Vascular cell adhesion protein 1	P19320	VCAM1	0.000366643	0.00369528	0.0992195	0.920986	893	uca_imt_m	No
VEGF	Vascular endothelial growth factor A	P15692	VEGFA	0.000195357	0.00384697	0.0507821	0.959511	893	uca_imt_m	No
VEGF121	Vascular endothelial growth factor A, isoform 121	P15692	VEGFA	0.00294926	0.00389042	0.758083	0.448602	893	uca_imt_m	No
VEGFC	Vascular endothelial growth factor C	P49767	VEGFC	-0.00355371	0.00369439	-0.96192	0.336351	893	uca_imt_m	No
VEGFsR2	Vascular endothelial growth factor receptor 2	P35968	KDR	0.00423882	0.00383038	1.10663	0.268752	893	uca_imt_m	No
VEGFsR3	Vascular endothelial growth factor receptor 3	P35916	FLT4	-0.000207427	0.00368866	-0.0562337	0.955168	893	uca_imt_m	No
WFKN1	WAP, kazal, immunoglobulin, kunitz and NTR domain-containing protein 1	Q96NZ8	WFIKKN1	0.00618321	0.00386578	1.59947	0.110071	893	uca_imt_m	No
WFKN2	WAP, Kazal, immunoglobulin, Kunitz and NTR domain-containing protein 2	Q8TEU8	WFIKKN2	-0.0132936	0.00373054	-3.56346	0.000385478	893	uca_imt_m	No
WIF1	Wnt inhibitory factor 1	Q9Y5W5	WIF1	-0.00561836	0.00382833	-1.46757	0.142574	893	uca_imt_m	No
WISP1	WNT1-inducible-signaling pathway protein 1	O95388	WISP1	0.00496092	0.00360775	1.37507	0.169455	893	uca_imt_m	No
WNT7A	Protein Wnt-7a	O00755	WNT7A	0.000316316	0.00403929	0.0783098	0.937599	893	uca_imt_m	No
X.14032003	14-3-3 protein family	P31946, P62258, P61981, Q04917, P27348, P63104, P31947	YWHAB,YWHAE,YWHAG,YWHAH,YWHAQ,YWHAZ,SFN	0.00474898	0.00383834	1.23725	0.216322	893	uca_imt_m	No
X.17betaHSD1	Estradiol 17-beta-dehydrogenase 1	P14061	HSD17B1	0.000977307	0.00370555	0.263742	0.79204	893	uca_imt_m	No
X.3HIDH	3-hydroxyisobutyrate dehydrogenase, mitochondrial	P31937	HIBADH	-0.000459937	0.00385965	-0.119166	0.905171	893	uca_imt_m	No
X.40SribosomalproteinSA	40S ribosomal protein SA	P08865	RPSA	0.0018847	0.00362096	0.520496	0.602847	893	uca_imt_m	No
X.41BB	Tumor necrosis factor receptor superfamily member 9	Q07011	TNFRSF9	-0.00344695	0.00368066	-0.936505	0.349267	893	uca_imt_m	No
X.41BBligand	Tumor necrosis factor ligand superfamily member 9	P41273	TNFSF9	-0.0024044	0.00359539	-0.668745	0.503832	893	uca_imt_m	No
X.4EBP2	Eukaryotic translation initiation factor 4E-binding protein 2	Q13542	EIF4EBP2	-0.000227029	0.00372124	-0.061009	0.951366	893	uca_imt_m	No
X.6Ckine	C-C motif chemokine 21	O00585	CCL21	0.000221265	0.00374809	0.059034	0.952938	893	uca_imt_m	No
X.6Phosphogluconatedehydrogenase	6-phosphogluconate dehydrogenase, decarboxylating	P52209	PGD	0.0075981	0.00384174	1.97777	0.0482627	893	uca_imt_m	No
X41	Protein 4.1	P11171	EPB41	0.00221828	0.00368542	0.601906	0.54739	893	uca_imt_m	No
XEDAR	Tumor necrosis factor receptor superfamily member 27	Q9HAV5	EDA2R	-0.00540756	0.00373661	-1.44718	0.148198	893	uca_imt_m	No
XPNPEP1	Xaa-Pro aminopeptidase 1	Q9NQW7	XPNPEP1	-0.00561221	0.00374005	-1.50057	0.133821	893	uca_imt_m	No
XTP3A	dCTP pyrophosphatase 1	Q9H773	DCTPP1	-0.00367576	0.00393846	-0.9333	0.350919	893	uca_imt_m	No
YES	Tyrosine-protein kinase Yes	P07947	YES1	-0.00677569	0.00358857	-1.88813	0.0593339	893	uca_imt_m	No
ZAP70	Tyrosine-protein kinase ZAP-70	P43403	ZAP70	0.00268474	0.00375385	0.715197	0.474675	893	uca_imt_m	No

## Sheet: ST_4
Supplementary table 4: Association between CIMT and proteins using a fully adjusted model KORA F4.
Protein	Protein Full Name	UniProt	Gene Symbol	Beta	SE	Test_statistic	Pvalue	N	outcome	Significant
a2Macroglobulin	Alpha-2-macroglobulin	P01023	A2M	0.00185483	0.00397604	0.466503	0.640972	889	uca_imt_m	No
ABL1	Tyrosine-protein kinase ABL1	P00519	ABL1	0.00412233	0.00365034	1.1293	0.25908	889	uca_imt_m	No
ABL2	Abelson tyrosine-protein kinase 2	P42684	ABL2	-0.00544126	0.00355809	-1.52927	0.126559	889	uca_imt_m	No
Aggrecan	Aggrecan core protein	P16112	ACAN	-0.00274117	0.00355366	-0.771366	0.440698	889	uca_imt_m	No
ACE2	Angiotensin-converting enzyme 2	Q9BYF1	ACE2	0.00186149	0.00350167	0.531601	0.595137	889	uca_imt_m	No
PPAC	Low molecular weight phosphotyrosine protein phosphatase	P24666	ACP1	-0.00115819	0.00362532	-0.319474	0.749444	889	uca_imt_m	No
TrATPase	Tartrate-resistant acid phosphatase type 5	P13686	ACP5	0.000372427	0.00381112	0.0977212	0.922176	889	uca_imt_m	No
ActivinRIB	Activin receptor type-1B	P36896	ACVR1B	0.00155529	0.00347705	0.447303	0.654767	889	uca_imt_m	No
ALK1	Serine/threonine-protein kinase receptor R3	P37023	ACVRL1	-0.00388532	0.00361693	-1.0742	0.283028	889	uca_imt_m	No
Aminoacylase1	Aminoacylase-1	Q03154	ACY1	0.00549289	0.00427735	1.28418	0.199419	889	uca_imt_m	No
ADAM12	Disintegrin and metalloproteinase domain-containing protein 12	O43184	ADAM12	0.00123764	0.00357803	0.345899	0.729502	889	uca_imt_m	No
ADAM9	Disintegrin and metalloproteinase domain-containing protein 9	Q13443	ADAM9	-0.00343606	0.00350387	-0.980648	0.327037	889	uca_imt_m	No
ATS1	A disintegrin and metalloproteinase with thrombospondin motifs 1	Q9UHI8	ADAMTS1	-0.00773518	0.00377757	-2.04766	0.0408911	889	uca_imt_m	No
ATS13	A disintegrin and metalloproteinase with thrombospondin motifs 13	Q76LX8	ADAMTS13	0.00578508	0.00363927	1.58963	0.11228	889	uca_imt_m	No
ATS15	A disintegrin and metalloproteinase with thrombospondin motifs 15	Q8TE58	ADAMTS15	0.00270592	0.00358779	0.754204	0.450929	889	uca_imt_m	No
ADAMTS4	A disintegrin and metalloproteinase with thrombospondin motifs 4	O75173	ADAMTS4	-0.000622169	0.0036744	-0.169326	0.86558	889	uca_imt_m	No
ADAMTS5	A disintegrin and metalloproteinase with thrombospondin motifs 5	Q9UNA0	ADAMTS5	-0.00256104	0.00377492	-0.678436	0.497675	889	uca_imt_m	No
PACAP27	Pituitary adenylate cyclase-activating polypeptide 27	P18509	ADCYAP1	-0.00284261	0.003762	-0.755611	0.450086	889	uca_imt_m	No
PACAP38	Pituitary adenylate cyclase-activating polypeptide 38	P18509	ADCYAP1	-0.00160389	0.0036721	-0.436778	0.66238	889	uca_imt_m	No
[truncated: 1,076 more rows]

## Sheet: ST_5
Supplementary table 5: KORA F3 case-control study: a) Characteristics of participants, b) Association of CHD and galectin 4 in KORA F3.
[truncated: 19 more rows]
